# Supplementary material for: Distinct signaling routes mediate intercellular and intracellular rhizobial infection in Lotus japonicus
Source: Plant Physiol. 2020 Dec 4;185(3):1131–47. doi: 10.1093/plphys/kiaa049 (PMC8133683; doi:10.1093/plphys/kiaa049)
Supplement: kiaa049_Supplementary_Data [file kiaa049_supplementary_data.zip]

Archive with 7 entries (7 files):
- pp.01566.2020-s01.xlsx
- pp.01566.2020-s02.xlsx
- pp.01566.2020-s03.xlsx
- pp.01566.2020-s04.xlsx
- pp.01566.2020-s05.mp4
- pp.01566.2020-s06.pdf
- pp.01566.2020-s07.jpg
