# Supplementary material for: Distinct signaling routes mediate intercellular and intracellular rhizobial infection in Lotus japonicus
Source: Plant Physiol. 2020 Dec 4;185(3):1131–47. doi: 10.1093/plphys/kiaa049 (PMC8133683; doi:10.1093/plphys/kiaa049)
Supplement: kiaa049_Supplementary_Data [file kiaa049_supplementary_data.zip › pp.01566.2020-s01.xlsx]

## Sheet: Hoja1
Mutant	Strain	1 wpi		2 wpi		3 wpi		4 wpi		5 wpi		6 wpi		n =
		P	W	P	W	P	W	P	W	P	W	P	W
nfr5	M. loti	0	0	0	0	0	0	0	0	0	0	0	0	60
	IRBG74	0	0	0	0	0	0	0	0	0	0	0	0	60
symrk	M. loti	0	0	0	0	0	0	0	0	0	0	0	0	30
	IRBG74	0	0	0	0	0	0	0	0	0	0	0	0	30
ccamk	M. loti	0	0	0	0	0	0	0	0	0	0	0	0	50
	IRBG74	0	0	0	0	0	0	0	0	0	0	0	0	50
nin-2	M. loti	0	0	0	0	0	0	0	0	0	0	0	0	45
	IRBG74	0	0	0	0	0	0	0	0	0	0	0	0	69
nsp1	M. loti	0	0	0	0	0	0.02	0.02	0.02	0.04	0.04	0.04	0.04	50
	IRBG74	0	0	0	0	0	0	0	0	0	0	0	0	60
nsp2	M. loti	0	0	0	0	0	0	0	0	0	0	0	0	18
	IRBG74	0	0	0	0	0	0	0	0	0	0	0	0	16
Gifu (w. t.)	IRBG74-nodA	0	0	0	0	0	0	0	0	0	0	0	0	20
P=	Pink nodules
W=	White nodules
