# Supplementary material for: Distinct signaling routes mediate intercellular and intracellular rhizobial infection in Lotus japonicus
Source: Plant Physiol. 2020 Dec 4;185(3):1131–47. doi: 10.1093/plphys/kiaa049 (PMC8133683; doi:10.1093/plphys/kiaa049)
Supplement: kiaa049_Supplementary_Data [file kiaa049_supplementary_data.zip › pp.01566.2020-s02.xlsx]

## Sheet: Hoja1
	IT per plant	SEM	n=
Gifu	72.6	4.89392	15
vpy1	37.1875	3.14009	16
vpy2	37.1765	2.21332	17
rpg	33.4667	3.82332	15
Table S3. Number of ITs per plant at 1 wpi with M. loti
