# Supplementary material for: Distinct signaling routes mediate intercellular and intracellular rhizobial infection in Lotus japonicus
Source: Plant Physiol. 2020 Dec 4;185(3):1131–47. doi: 10.1093/plphys/kiaa049 (PMC8133683; doi:10.1093/plphys/kiaa049)
Supplement: kiaa049_Supplementary_Data [file kiaa049_supplementary_data.zip › pp.01566.2020-s03.xlsx]

## Sheet: results
Gene	Annotation	baseMean	log2FC_R7A_24hDR	lfcSE_R7A_24	stat_R7A_24	pvalue_R7A_24	padj_R7A_24	log2FC_R7A3d_DM	lfcSE_R7A3d	stat_R7A3d	pvalue_R7A3d	padj_R7A3d	log2FC_IRBG3d_vs_mock	lfcSE_IRBG3d_vs_mock	stat_IRBG3d_vs_mock	pvalue_IRBG3d_vs_mock	padj_IRBG3d_vs_mock	log2FC_5dIRBG_vsmock	lfcSE_5dIRBG_vsmock	stat_5dIRBG_vsmock	pvalue_5dIRBG_vsmock	padj_5dIRBG_vsmock	log2FC_10dIRBG_vsmock	lfcSE_10dIRBG_vsmock	stat_10dIRBG_vsmock	pvalue_10dIRBG_vsmock	padj_10dIRBG_vsmock
LotjaGi0g1v0000100	Molybdenum cofactor sulfurase	35.8768	0.766275	0.478158	1.60256	0.109032	0.247626	0.306286	0.345416	0.886714	0.375233	0.999987	0.0557114	0.294708	0.18904	0.850062	0.99991	-0.134626	0.306455	-0.439302	0.660443	0.900419	-0.458565	0.319661	-1.43454	0.151419	0.39579
LotjaGi0g1v0000200	Guanylate kinase	123.694	0.344439	0.260304	1.32322	0.185763	0.359811	0.0292154	0.234315	0.124684	0.900773	0.999987	0.090442	0.212537	0.425535	0.670447	0.99991	-0.0904404	0.216739	-0.417278	0.676475	0.907618	0.11204	0.226709	0.494202	0.621163	0.819192
LotjaGi0g1v0000300	Elongation factor 4	3989.53	-0.256499	0.245398	-1.04524	0.295913	0.490117	-0.0696641	0.242598	-0.287159	0.773991	0.999987	-0.110688	0.209576	-0.528151	0.597394	0.99991	-0.454304	0.209656	-2.1669	0.0302422	0.304478	-0.369175	0.209994	-1.75802	0.0787433	0.278657
LotjaGi0g1v0000400	protein kinase family protein	525.053	-0.423061	0.229076	-1.84682	0.0647739	0.170249	0.242139	0.217781	1.11185	0.266204	0.999987	0.00155921	0.191071	0.00816037	0.993489	0.99991	-0.125825	0.192929	-0.652181	0.514284	0.830671	-0.154233	0.194541	-0.792803	0.427893	0.681502
LotjaGi0g1v0000500	Pectin lyase-like superfamily protein	0.14478	0.362431	8.32911	0.0435138	0.965292	NA	-3.29695	8.27122	-0.398605	0.690184	NA	0.149495	7.21323	0.0207251	0.983465	NA	-0.0888174	7.21327	-0.0123131	0.990176	NA	0.230812	7.2126	0.0320013	0.974471	NA
LotjaGi0g1v0000600	Agenet domain protein	0	NA	NA	NA	NA	NA	NA	NA	NA	NA	NA	NA	NA	NA	NA	NA	NA	NA	NA	NA	NA	NA	NA	NA	NA	NA
LotjaGi0g1v0000700	Agenet domain protein	139.811	0.590245	0.242797	2.43102	0.0150563	0.0572939	-0.128923	0.243765	-0.52888	0.596889	0.999987	0.236371	0.219991	1.07446	0.282618	0.99991	0.575561	0.225607	2.55117	0.0107362	0.194015	0.279734	0.220718	1.26738	0.20502	0.466124
LotjaGi0g1v0000800	Agenet domain protein	41.5283	0.965987	0.39896	2.42126	0.0154667	0.0584031	-0.316043	0.378496	-0.834995	0.40372	0.999987	-0.0312078	0.331605	-0.0941113	0.925021	0.99991	0.909819	0.35004	2.59918	0.00934456	0.17963	0.914629	0.337989	2.70609	0.00680814	0.0758555
LotjaGi0g1v0000900_LC	Galactose oxidase/kelch repeat superfamily protein	4.23262	-0.517425	1.22772	-0.421451	0.673425	0.821911	0.686222	0.901836	0.760916	0.446707	0.999987	0.171023	0.871547	0.19623	0.84443	0.99991	1.21012	1.0162	1.19083	0.233722	0.635538	-0.27024	0.92414	-0.292423	0.769963	NA
LotjaGi0g1v0001000_LC	Protein FAR1-RELATED SEQUENCE 11	25.9893	-2.63853	4.27642	-0.616994	0.537238	0.718397	-0.0209718	4.05222	-0.00517538	0.995871	0.999987	4.22232	3.71684	1.136	0.255958	0.99991	3.42419	3.72682	0.918798	0.358201	0.735963	-3.13228	3.65868	-0.856122	0.39193	0.652117
LotjaGi0g1v0001100	lysine ketoglutarate reductase trans-splicing-like protein, putative (DUF707)	543.61	-0.256738	0.142705	-1.79908	0.0720062	0.183919	-0.210594	0.142422	-1.47866	0.139231	0.999987	-0.0935303	0.125026	-0.748085	0.454409	0.99991	-0.102412	0.127106	-0.805719	0.420405	0.778615	0.049178	0.127608	0.385382	0.699954	0.864613
LotjaGi0g1v0001200	Core-2/I-branching beta-1,6-N-acetylglucosaminyltransferase family protein	0.0885101	1.32564	8.32911	0.159157	0.873545	NA	1.70918	8.30995	0.205679	0.837042	NA	0.624545	7.21327	0.0865828	0.931003	NA	0.387029	7.21325	0.0536553	0.95721	NA	0.230773	7.2126	0.0319958	0.974475	NA
LotjaGi0g1v0001300_LC	Transposon Ty3-I Gag-Pol polyprotein	0.180299	0.362431	8.32911	0.0435138	0.965292	NA	4.82306	8.2528	0.584415	0.558941	NA	0.148382	7.21327	0.0205707	0.983588	NA	-0.0888174	7.21327	-0.0123131	0.990176	NA	0.230793	7.2126	0.0319986	0.974473	NA
LotjaGi0g1v0001400	Ribonuclease H	1.05074	-0.763563	2.01374	-0.379177	0.704557	0.842412	0.442328	1.72929	0.255786	0.798116	0.999987	-0.329471	2.01283	-0.163685	0.869979	NA	-0.157039	1.99928	-0.0785478	0.937392	NA	-0.194929	1.65043	-0.118108	0.905982	NA
LotjaGi0g1v0001500	ACT domain-containing family protein	1457.24	-0.084118	0.155668	-0.540368	0.588943	0.757861	0.176637	0.152897	1.15526	0.247983	0.999987	0.123068	0.134126	0.917558	0.35885	0.99991	0.0273671	0.133787	0.204557	0.837918	0.963267	-0.00137632	0.133527	-0.0103074	0.991776	0.996684
LotjaGi0g1v0001600_LC	Zinc finger MYM-type-like protein	0	NA	NA	NA	NA	NA	NA	NA	NA	NA	NA	NA	NA	NA	NA	NA	NA	NA	NA	NA	NA	NA	NA	NA	NA	NA
LotjaGi0g1v0001700_LC	Calmodulin-binding protein	6.35326	0.923714	0.993979	0.929309	0.352729	0.549434	0.817332	0.965955	0.846139	0.397475	0.999987	0.144876	1.09837	0.1319	0.895063	0.99991	0.989098	1.1415	0.866494	0.386219	0.75692	0.287814	1.03883	0.277054	0.781738	NA
LotjaGi0g1v0001800	2-oxoglutarate-dependent dioxygenase	768.538	0.609829	0.256332	2.37907	0.0173566	0.0636442	1.46909	0.256994	5.71644	1.08781e-08	2.89335e-06	0.399562	0.223396	1.78859	0.0736816	0.99991	0.965004	0.225546	4.27852	1.88142e-05	0.00236086	0.86232	0.226787	3.80233	0.000143342	0.00753939
LotjaGi0g1v0001900	Cytochrome P450 family protein	0.0357372	0.362431	8.32911	0.0435138	0.965292	NA	-1.1021	8.32911	-0.132319	0.894732	NA	0.148382	7.21327	0.0205707	0.983588	NA	-0.0888174	7.21327	-0.0123131	0.990176	NA	0.23075	7.2126	0.0319926	0.974478	NA
LotjaGi0g1v0002000	Xyloglucan endotransglucosylase/hydrolase	6.09772	1.6169	1.0987	1.47166	0.141114	0.297991	0.252192	1.19263	0.211458	0.83253	0.999987	-0.67744	1.26994	-0.533442	0.593727	0.99991	3.19582	1.54313	2.07099	0.0383594	0.338715	0.883417	1.09211	0.808909	0.418567	NA
LotjaGi0g1v0002100	Pentatricopeptide repeat-containing protein family	31.7235	-0.0427729	0.390688	-0.109481	0.912821	0.956718	0.0916527	0.335684	0.273033	0.784828	0.999987	0.137445	0.325578	0.422158	0.67291	0.99991	0.00633205	0.33659	0.0188123	0.984991	0.99699	-0.139655	0.349142	-0.399995	0.689161	0.859112
LotjaGi0g1v0002200	translation initiation factor	387.204	-0.284217	0.237947	-1.19446	0.2323	0.417509	-0.226288	0.233592	-0.96873	0.33268	0.999987	0.0877306	0.19865	0.441633	0.658755	0.99991	0.209089	0.199536	1.04788	0.294695	0.686294	0.253776	0.201852	1.25724	0.208668	0.470659
LotjaGi0g1v0002300	5'-AMP-activated protein kinase subunit beta	291.022	0.0299206	0.169572	0.176448	0.859942	0.933494	0.019979	0.155786	0.128246	0.897954	0.999987	-0.0363207	0.138723	-0.261821	0.79346	0.99991	-0.17512	0.142148	-1.23195	0.217967	0.621488	-0.126474	0.146068	-0.86586	0.386567	0.647368
LotjaGi0g1v0002400_LC	Nuclear pore complex protein Nup160	412.851	-0.142404	0.283619	-0.502095	0.6156	0.778286	0.0291297	0.255787	0.113883	0.909331	0.999987	0.0249132	0.224491	0.110976	0.911635	0.99991	0.134978	0.225373	0.598909	0.549234	0.848487	0.0497012	0.226111	0.219809	0.82602	0.929537
LotjaGi0g1v0002500_LC	Transposon Ty3-I Gag-Pol polyprotein	0.351295	0.362431	8.32911	0.0435138	0.965292	NA	-0.12859	8.32911	-0.0154386	0.987682	NA	0.145192	7.19481	0.0201801	0.9839	NA	-0.0888174	7.21327	-0.0123131	0.990176	NA	-3.55232	7.13591	-0.497808	0.618619	NA
LotjaGi0g1v0002600_LC	Transposon Ty3-I Gag-Pol polyprotein	1.48711	0.362431	8.32911	0.0435138	0.965292	0.979529	-0.12859	8.32911	-0.0154386	0.987682	0.999987	4.48287	7.17175	0.625074	0.531923	NA	-0.0888174	7.21327	-0.0123131	0.990176	NA	0.230979	7.2126	0.0320244	0.974453	NA
LotjaGi0g1v0002700_LC	Transposon Ty3-I Gag-Pol polyprotein	0.286657	0.362431	8.32911	0.0435138	0.965292	NA	-0.12859	8.32911	-0.0154386	0.987682	NA	0.148382	7.21327	0.0205707	0.983588	NA	-0.0888174	7.21327	-0.0123131	0.990176	NA	0.230835	7.2126	0.0320044	0.974469	NA
LotjaGi1g1v0000100	Ribonuclease H	71.2481	0.385147	0.274424	1.40348	0.160475	0.32585	-0.0569177	0.203924	-0.279113	0.780158	0.999987	-0.0337434	0.196499	-0.171723	0.863655	0.99991	0.0421381	0.207329	0.203242	0.838946	0.96359	-0.0139747	0.209775	-0.0666177	0.946886	0.979533
LotjaGi1g1v0000200	Brefeldin A-inhibited guanine nucleotide-exchange protein	1060.57	-0.398734	0.140655	-2.83483	0.00458503	0.0232404	-0.130684	0.132783	-0.984192	0.325021	0.999987	-0.00187072	0.116957	-0.015995	0.987238	0.99991	-0.026817	0.117826	-0.227598	0.819959	0.957544	-0.0326195	0.118462	-0.27536	0.78304	0.908403
LotjaGi1g1v0000300_LC	Brefeldin A-inhibited guanine nucleotide-exchange protein	46.1329	0.178854	0.500697	0.35721	0.720935	0.853788	0.160278	0.482876	0.331923	0.739948	0.999987	-0.710292	0.539145	-1.31744	0.187691	0.99991	0.712131	0.52697	1.35137	0.176578	0.579389	0.689218	0.570302	1.20851	0.22685	0.493405
LotjaGi1g1v0000400	Protein FAR1-RELATED SEQUENCE 5	363.644	-0.151079	0.139167	-1.0856	0.277656	0.46851	0.0944242	0.114399	0.825391	0.40915	0.999987	-0.0536327	0.101988	-0.525875	0.598975	0.99991	-0.0146756	0.104756	-0.140093	0.888587	0.977912	-0.229965	0.105989	-2.16971	0.030029	0.166994
LotjaGi1g1v0000500	Chloride channel protein	635.245	-0.486124	0.351713	-1.38216	0.166922	0.334492	-0.0871756	0.344139	-0.253315	0.800025	0.999987	-0.263263	0.296971	-0.886495	0.375351	0.99991	-0.39389	0.297751	-1.32288	0.185874	0.588454	0.23781	0.299343	0.794442	0.426938	0.680674
LotjaGi1g1v0000600_LC	Chloride channel protein	1085.07	0.00856981	0.134546	0.0636944	0.949214	0.974405	-0.0298052	0.131088	-0.227368	0.820138	0.999987	0.0995887	0.11498	0.866137	0.386415	0.99991	0.137881	0.115957	1.18907	0.234414	0.636371	0.352662	0.116106	3.03743	0.00238605	0.0454514
LotjaGi1g1v0000700	3-oxo-5-alpha-steroid 4-dehydrogenase family protein	650.45	-0.293722	0.273627	-1.07344	0.283073	0.474842	-0.112766	0.272061	-0.414488	0.678517	0.999987	0.315573	0.237424	1.32915	0.183797	0.99991	0.312727	0.237535	1.31655	0.18799	0.590047	0.466888	0.237589	1.96511	0.0494016	0.216487
LotjaGi1g1v0000800	Calcium-dependent protein kinase	3218.24	-0.432016	0.138329	-3.1231	0.00178957	0.0110988	-0.0378245	0.134835	-0.280524	0.779076	0.999987	0.0200457	0.117214	0.171018	0.86421	0.99991	-0.0803316	0.117486	-0.683755	0.49413	0.818734	-0.138524	0.117799	-1.17594	0.239619	0.508366
LotjaGi1g1v0000900	Homoserine kinase	2673.79	-0.169425	0.138263	-1.22538	0.220432	0.403	-0.247075	0.137557	-1.79617	0.0724672	0.995206	0.0106469	0.119628	0.0889998	0.929082	0.99991	0.245121	0.119991	2.04283	0.0410693	0.344385	-0.0611995	0.119867	-0.510563	0.609657	0.811877
LotjaGi1g1v0001000	Glutamate receptor	76.1664	-0.0253133	0.251099	-0.10081	0.919701	0.96003	-0.212443	0.227252	-0.934837	0.349873	0.999987	-0.166445	0.208807	-0.797123	0.42538	0.99991	-0.0577771	0.213891	-0.270124	0.787065	0.946325	0.0220505	0.220165	0.100155	0.920222	0.9683
LotjaGi1g1v0001100	Calcium-binding EF hand-like protein	2521.59	-0.279865	0.150139	-1.86404	0.0623155	0.165405	-0.0425451	0.147607	-0.288232	0.773169	0.999987	-0.022132	0.128381	-0.172393	0.863129	0.99991	-0.0244608	0.12875	-0.189986	0.84932	0.966823	-0.377234	0.12922	-2.91932	0.00350796	0.0553061
LotjaGi1g1v0001200_LC	poly(A) polymerase 2	333.188	-0.0878679	0.149212	-0.588881	0.555941	0.732547	-0.0603389	0.142362	-0.42384	0.671682	0.999987	0.0224256	0.128385	0.174675	0.861335	0.99991	-0.234461	0.130402	-1.79798	0.0721802	0.430389	0.0298808	0.134014	0.222968	0.82356	0.928332
LotjaGi1g1v0001300	Protein kinase	1365.67	0.32729	0.124679	2.62507	0.00866312	0.037453	0.253436	0.121056	2.09355	0.0363003	0.750439	0.0698584	0.105461	0.662411	0.507708	0.99991	0.0316075	0.105952	0.29832	0.765459	0.93827	-0.0161954	0.106304	-0.15235	0.878911	0.951348
LotjaGi1g1v0001400	Niemann-Pick C1 protein	2398.5	-0.783068	0.135558	-5.77663	7.62126e-09	3.61449e-07	0.0150185	0.131433	0.114267	0.909026	0.999987	0.010522	0.114322	0.0920377	0.926668	0.99991	0.0476033	0.114775	0.414752	0.678324	0.908408	0.11076	0.114845	0.964424	0.334833	0.602283
LotjaGi1g1v0001500	Plant regulator RWP-RK family protein	239.914	3.89419	0.405835	9.59549	8.35221e-22	5.52531e-19	4.37889	0.398492	10.9886	4.33367e-28	1.86348e-24	3.83673	0.383001	10.0175	1.2764e-23	1.0272e-19	5.02077	0.418211	12.0054	3.33016e-33	1.34e-29	5.19927	0.445627	11.6673	1.87219e-31	5.13285e-28
LotjaGi1g1v0001600	2,3-bisphosphoglycerate-dependent phosphoglycerate mutase	177.57	0.501129	0.229048	2.18788	0.0286787	0.0930704	-0.117422	0.220654	-0.532157	0.594617	0.999987	0.14845	0.193171	0.768489	0.442197	0.99991	0.0679985	0.198794	0.342054	0.73231	0.927508	0.222476	0.207119	1.07415	0.282757	0.552639
LotjaGi1g1v0001700	Protein DETOXIFICATION	493.732	-0.026895	0.129406	-0.207834	0.835359	0.926779	0.0927851	0.116551	0.79609	0.42598	0.999987	-0.00202555	0.104667	-0.0193524	0.98456	0.99991	-0.0765973	0.106763	-0.71745	0.473096	0.807183	0.121625	0.10894	1.11644	0.264233	0.534387
LotjaGi1g1v0001800	O-fucosyltransferase family protein	37.8779	-0.471303	0.299601	-1.5731	0.115695	0.258334	-0.296671	0.236508	-1.25438	0.209704	0.999987	0.173509	0.252378	0.687494	0.491772	0.99991	0.0413826	0.248897	0.166264	0.867949	0.971304	-0.437565	0.274873	-1.59188	0.111411	0.334646
LotjaGi1g1v0001900_LC	tRNA-specific 2-thiouridylase MnmA 3	339.369	-0.534768	0.165405	-3.23308	0.00122465	0.00824099	-0.055398	0.147206	-0.37633	0.706672	0.999987	-0.198739	0.132473	-1.50022	0.133556	0.99991	-0.160897	0.135408	-1.18824	0.234739	0.63671	-0.00982922	0.137913	-0.071271	0.943182	0.97811
LotjaGi1g1v0002000	bZIP transcription factor (DUF630 and DUF632)	702.279	-0.543203	0.216205	-2.51245	0.0119896	0.0480852	0.123633	0.211654	0.584127	0.559135	0.999987	-0.0492916	0.185211	-0.266138	0.790133	0.99991	-0.18952	0.185715	-1.02049	0.307497	0.696781	-0.384653	0.187798	-2.04822	0.040538	0.195814
LotjaGi1g1v0002100	Kinase family protein	1470.82	-0.243837	0.0969309	-2.51557	0.0118839	0.0477058	-0.00570369	0.0937018	-0.0608707	0.951462	0.999987	-0.0289286	0.0820622	-0.35252	0.724448	0.99991	-0.0994903	0.08265	-1.20375	0.228684	0.631928	-0.242575	0.0836187	-2.90097	0.00372012	0.0567408
LotjaGi1g1v0002200	RING/U-box superfamily protein	159.079	-0.705382	0.233078	-3.02638	0.00247503	0.0142982	-0.138559	0.192116	-0.721225	0.470771	0.999987	0.0552126	0.1759	0.313885	0.753608	0.99991	-0.255645	0.175046	-1.46044	0.144169	0.542753	0.111471	0.176342	0.63213	0.527302	0.756694
LotjaGi1g1v0002300	UDP-glycosyltransferase	27.3382	0.0292752	0.566379	0.0516885	0.958777	0.979192	1.19798	0.546283	2.19296	0.0283105	0.670716	-0.729172	0.459245	-1.58776	0.11234	0.99991	-0.898704	0.474217	-1.89513	0.0580749	0.398086	-0.965045	0.492296	-1.96029	0.0499616	0.217422
LotjaGi1g1v0002400	VQ motif-containing protein, putative	582.034	0.412844	0.299399	1.37891	0.167923	0.335898	0.304171	0.295947	1.02779	0.304049	0.999987	-0.395541	0.256061	-1.54471	0.122416	0.99991	-0.29625	0.25566	-1.15876	0.246553	0.648544	0.187385	0.257097	0.728848	0.466095	0.713204
LotjaGi1g1v0002500	Choline-phosphate cytidylyltransferase	1481.58	-0.0776322	0.123267	-0.629789	0.528833	0.711657	-0.0182586	0.120525	-0.151492	0.879587	0.999987	-0.00345698	0.106016	-0.032608	0.973987	0.99991	-0.0698095	0.106964	-0.652648	0.513983	0.830625	-0.392277	0.107761	-3.64025	0.000272377	0.0118274
LotjaGi1g1v0002600	Zinc transporter protein	0.409728	0.36244	4.53777	0.0798719	0.936339	NA	0.862709	4.53777	0.190118	0.849217	NA	0.62925	3.92983	0.160121	0.872785	NA	-2.08163	3.78757	-0.549594	0.582598	NA	-0.28823	3.85234	-0.0748195	0.940358	NA
LotjaGi1g1v0002700_LC	B3 domain-containing protein	0	NA	NA	NA	NA	NA	NA	NA	NA	NA	NA	NA	NA	NA	NA	NA	NA	NA	NA	NA	NA	NA	NA	NA	NA	NA
LotjaGi1g1v0002800	LINE-1 reverse transcriptase like	229.487	-0.44035	0.185901	-2.36873	0.0178492	0.0650069	0.0994928	0.170318	0.58416	0.559112	0.999987	-0.13611	0.153837	-0.88477	0.376281	0.99991	0.0494859	0.15838	0.312451	0.754698	0.935935	0.395248	0.159593	2.47659	0.0132643	0.107249
LotjaGi1g1v0002900_LC	tetraspanin7	318.231	-0.107572	0.193579	-0.555702	0.578415	0.750093	0.182547	0.169784	1.07517	0.282298	0.999987	0.0164067	0.150525	0.108997	0.913205	0.99991	0.140574	0.153442	0.916139	0.359594	0.737264	0.312463	0.154583	2.02133	0.0432452	0.202478
LotjaGi1g1v0003000	AP-1 complex subunit sigma-1	1463.48	-0.118583	0.11291	-1.05024	0.293606	0.487375	-0.0671388	0.110899	-0.605406	0.544909	0.999987	0.026109	0.0977965	0.266973	0.78949	0.99991	0.0658011	0.0988142	0.665907	0.505471	0.825425	0.121016	0.0989416	1.2231	0.221291	0.486477
LotjaGi1g1v0003100	Glycosyltransferase	765.463	0.267526	0.163489	1.63635	0.101765	0.235856	0.0616325	0.161668	0.381228	0.703034	0.999987	-0.141692	0.142087	-0.997222	0.318657	0.99991	-0.179084	0.142181	-1.25955	0.207832	0.610694	-0.471309	0.142003	-3.319	0.000903418	0.0257668
LotjaGi1g1v0003200_LC	Pol polyprotein	1.83261	0.362443	2.49966	0.144997	0.884713	0.942428	1.59062	1.9723	0.806482	0.419965	0.999987	-0.690378	2.01248	-0.343049	0.731562	NA	1.05203	1.77116	0.593978	0.552527	NA	1.2345	1.79918	0.686149	0.492619	NA
LotjaGi1g1v0003300_LC	Disease resistance protein (TIR-NBS-LRR class)	5.77296	0.419264	0.985987	0.425223	0.670674	0.819988	0.496409	0.739371	0.671394	0.501969	0.999987	-0.69053	0.792195	-0.871666	0.383391	0.99991	-0.310608	0.760042	-0.408672	0.68278	0.910653	1.18284	0.823598	1.43619	0.150949	NA
LotjaGi1g1v0003400_LC	Cortactin-binding protein 2	13.3398	-0.129705	0.847378	-0.153066	0.878346	0.940109	0.078374	0.784609	0.0998892	0.920432	0.999987	-0.769663	0.718889	-1.07063	0.284336	0.99991	1.2516	0.724813	1.72679	0.0842058	0.454399	-0.491084	0.701523	-0.700026	0.483911	0.725768
LotjaGi1g1v0003500_LC	Retrotransposon protein, putative, unclassified	3.81224	2.19417	1.29242	1.69773	0.0895591	0.215483	0.304395	1.03019	0.295474	0.767631	0.999987	-0.642413	1.09571	-0.5863	0.557674	0.99991	0.161736	1.01121	0.159943	0.872926	0.972912	0.0586532	1.0655	0.0550477	0.9561	NA
LotjaGi1g1v0003600	Glycosyltransferase	275.391	-0.325999	0.273912	-1.19016	0.233984	0.419547	-0.281189	0.27318	-1.02932	0.30333	0.999987	-0.556243	0.244666	-2.27348	0.0229971	0.866177	-0.496004	0.243367	-2.03809	0.0415405	0.346824	-0.997387	0.239772	-4.15973	3.1862e-05	0.0024181
LotjaGi1g1v0003700	Polyprotein	1.03381	-0.614175	2.28372	-0.268936	0.787979	0.897724	-0.363347	1.64173	-0.221319	0.824844	0.999987	-0.897937	1.70556	-0.526476	0.598557	NA	-3.51228	1.69477	-2.07242	0.0382261	NA	0.159239	1.90018	0.0838018	0.933214	NA
LotjaGi1g1v0003800_LC	Polyprotein	297.446	-0.56423	0.170651	-3.30634	0.000945223	0.00672553	0.0775998	0.128391	0.6044	0.545578	0.999987	-0.0623521	0.115268	-0.54093	0.588556	0.99991	-0.0993598	0.116967	-0.849468	0.395621	0.76284	-0.0939402	0.120425	-0.780071	0.435349	0.687488
LotjaGi1g1v0003900	Oxygen-dependent coproporphyrinogen-III oxidase	612.523	0.65849	0.132593	4.96626	6.82562e-07	1.70422e-05	-0.0631675	0.127043	-0.497213	0.619039	0.999987	0.0427342	0.110333	0.387322	0.698518	0.99991	0.216633	0.11283	1.92	0.0548584	0.388971	0.285207	0.115794	2.46305	0.0137761	0.109833
LotjaGi1g1v0004000	Holliday junction ATP-dependent DNA helicase RuvB	63.6602	-3.327	1.31674	-2.52668	0.0115145	0.0466456	3.38148	1.33629	2.5305	0.0113901	0.396965	0.0964846	0.224261	0.430234	0.667025	0.99991	-0.0761134	0.225864	-0.336988	0.736126	0.929424	-0.23737	0.233835	-1.01512	0.31005	0.580945
LotjaGi1g1v0004100	Transmembrane 9 superfamily member	664.877	-0.63913	0.236196	-2.70592	0.00681145	0.0313141	-0.048548	0.227131	-0.213745	0.830746	0.999987	0.232272	0.199512	1.1642	0.244343	0.99991	0.280449	0.200159	1.40113	0.161174	0.561506	0.121445	0.20089	0.604535	0.545488	0.769896
LotjaGi1g1v0004200	Phenylalanine ammonia-lyase	474.173	0.684621	0.331799	2.06336	0.0390785	0.117208	0.805504	0.321792	2.50319	0.0123081	0.416185	0.457639	0.280988	1.62868	0.103381	0.99991	0.160685	0.281893	0.570022	0.568663	0.858917	0.04867	0.282291	0.172411	0.863115	0.946422
LotjaGi1g1v0004300	Pesticidal crystal cry8Ba	356.878	0.0195288	0.284615	0.0686147	0.945296	0.972418	0.17184	0.281771	0.60986	0.541955	0.999987	0.0859573	0.246091	0.34929	0.726871	0.99991	0.0133999	0.248398	0.0539454	0.956979	0.99453	-0.26923	0.252553	-1.06603	0.286409	0.555683
LotjaGi1g1v0004400	E3 ubiquitin-protein ligase orthrus-like protein	408.226	0.163463	0.250214	0.653291	0.513569	0.698056	-0.082848	0.246976	-0.335449	0.737286	0.999987	-0.0546723	0.217364	-0.251524	0.801409	0.99991	-0.0172072	0.219972	-0.0782243	0.93765	0.990022	-0.168745	0.222937	-0.756917	0.4491	0.69973
LotjaGi1g1v0004500	Transmembrane protein, putative	32.3259	2.83816	0.795581	3.56741	0.000360529	0.0030841	-1.08715	0.74865	-1.45215	0.14646	0.999987	0.920115	0.685025	1.34318	0.179212	0.99991	0.12131	0.675016	0.179715	0.857377	0.968812	-1.37389	0.651727	-2.10807	0.0350248	0.181285
LotjaGi1g1v0004600	Pentatricopeptide repeat-containing protein	31.9519	0.226406	0.339136	0.667597	0.504391	0.690567	0.108564	0.286471	0.378968	0.704711	0.999987	-0.0772089	0.276424	-0.279314	0.780004	0.99991	-0.186123	0.290706	-0.640243	0.522014	0.834859	-0.2584	0.304092	-0.849743	0.395468	0.654972
LotjaGi1g1v0004700	Transmembrane protein, putative	1037.43	-0.147176	0.246914	-0.596059	0.551136	0.728522	-0.0137918	0.241512	-0.0571061	0.954461	0.999987	-0.0186503	0.207663	-0.0898106	0.928438	0.99991	-0.0848867	0.208299	-0.407523	0.683624	0.910986	0.332513	0.210157	1.58222	0.1136	0.338533
LotjaGi1g1v0004800	SNF1-related protein kinase regulatory subunit beta-2	620.389	-1.34919	0.323364	-4.17235	3.01476e-05	0.000412412	-0.275907	0.320462	-0.860967	0.389256	0.999987	-0.0978147	0.280191	-0.349101	0.727014	0.99991	-0.155975	0.280209	-0.556638	0.577775	0.862885	-0.271707	0.278585	-0.97531	0.329407	0.598532
LotjaGi1g1v0004900	Transmembrane protein, putative	19.5983	-1.05089	0.391696	-2.68293	0.00729796	0.032975	-0.666359	0.374819	-1.77782	0.0754339	0.999987	-0.586796	0.393587	-1.49089	0.13599	0.99991	-0.686199	0.386559	-1.77515	0.0758736	0.436658	0.011928	0.378178	0.0315406	0.974838	0.989776
LotjaGi1g1v0005000_LC	Retrovirus-related Pol polyprotein from transposon TNT 1-94	2.27855	2.33549	1.72131	1.35681	0.174842	0.345373	-0.128594	1.82722	-0.070377	0.943894	0.999987	4.4697	1.38029	3.23824	0.00120269	NA	1.82268	0.906946	2.00969	0.0444644	NA	4.32785	1.38562	3.12341	0.00178768	NA
LotjaGi1g1v0005100	Nudix family hydrolase	829.275	0.472722	0.2686	1.75995	0.078417	0.195796	-0.0885735	0.269246	-0.328969	0.742179	0.999987	-0.0538429	0.250914	-0.214587	0.830089	0.99991	0.351926	0.252131	1.39581	0.162772	0.564303	0.479418	0.253839	1.88867	0.0589363	0.238805
LotjaGi1g1v0005200	Fasciclin-like arabinogalactan protein	4011.66	-0.63603	0.215305	-2.95409	0.00313597	0.017201	-0.229419	0.213139	-1.07638	0.281757	0.999987	0.160449	0.184866	0.867923	0.385437	0.99991	0.355278	0.185019	1.92022	0.0548302	0.388971	-0.227622	0.185106	-1.22968	0.218816	0.483715
LotjaGi1g1v0005300	3-ketoacyl-CoA thiolase	6718.82	0.0658513	0.219143	0.300495	0.7638	0.883124	-0.189173	0.219036	-0.863664	0.387772	0.999987	0.490263	0.189875	2.58203	0.00982197	0.545131	0.490516	0.189952	2.58231	0.00981405	0.184246	0.457429	0.189936	2.40833	0.0160257	0.119231
LotjaGi1g1v0005400	Transmembrane emp24 domain-containing protein	1322.5	0.17528	0.162048	1.08165	0.279406	0.470663	0.159118	0.161288	0.986545	0.323866	0.999987	0.171051	0.1413	1.21055	0.226068	0.99991	0.366417	0.141792	2.58418	0.00976101	0.183536	0.484066	0.141728	3.41547	0.000636721	0.0207507
LotjaGi1g1v0005500	O-methyltransferase, putative	1136.71	0.980226	0.315405	3.10783	0.00188467	0.0115519	0.359698	0.309312	1.1629	0.24487	0.999987	0.208379	0.269101	0.774355	0.438721	0.99991	0.464092	0.268971	1.72544	0.0844486	0.454612	0.449116	0.268375	1.67346	0.0942359	0.305835
LotjaGi1g1v0005600	TBC1 domain family member	1571.54	0.00126262	0.15915	0.00793353	0.99367	0.996499	0.0927601	0.15618	0.593931	0.552558	0.999987	0.0229001	0.136065	0.168303	0.866345	0.99991	0.308179	0.136265	2.26162	0.0237211	0.274281	0.252706	0.136175	1.85574	0.063491	0.248221
LotjaGi1g1v0005700	Fimbrin-like protein 2	1153.07	-0.352765	0.158513	-2.22547	0.0260499	0.0864643	0.0959691	0.154086	0.622829	0.533397	0.999987	0.191871	0.135058	1.42066	0.155417	0.99991	0.156317	0.135851	1.15065	0.249876	0.651467	0.210277	0.135714	1.54941	0.121283	0.352144
LotjaGi1g1v0005800_LC	Fimbrin-like protein 2	4.2985	0.362437	6.2409	0.0580744	0.953689	0.976513	-0.135987	6.01626	-0.0226032	0.981967	0.999987	0.148388	5.4048	0.0274549	0.978097	0.99991	-0.0888153	5.4048	-0.0164327	0.986889	0.99699	0.230912	5.40452	0.0427258	0.96592	NA
LotjaGi1g1v0005900	Fasciclin-like arabinogalactan protein	2443.56	-0.405724	0.170327	-2.38202	0.0172178	0.0632881	-0.0414438	0.169089	-0.2451	0.806379	0.999987	0.281408	0.14727	1.91084	0.0560258	0.99991	0.190802	0.147311	1.29523	0.19524	0.597853	0.395443	0.147581	2.67949	0.00737338	0.0792359
LotjaGi1g1v0006000	Rho GDP-dissociation inhibitor 1	0.40133	1.33579	3.76409	0.354878	0.722681	NA	-3.28879	3.63451	-0.904878	0.36553	NA	-0.469192	3.19199	-0.146991	0.88314	NA	-0.944209	3.12937	-0.301725	0.762862	NA	-0.216139	3.25317	-0.0664393	0.947028	NA
LotjaGi1g1v0006100_LC	Nlj21	598.965	-0.178388	0.507086	-0.351791	0.724995	0.856254	-0.248707	0.463918	-0.536102	0.591888	0.999987	0.446701	0.40275	1.10913	0.267375	0.99991	-0.328078	0.402869	-0.814353	0.415443	0.775778	-0.208543	0.40598	-0.513679	0.607476	0.810671
LotjaGi1g1v0006200	Chalcone reductase	6343.18	1.96396	0.28642	6.85691	7.03651e-12	7.72519e-10	0.82292	0.285738	2.87998	0.003977	0.19732	0.338649	0.247427	1.36868	0.171099	0.99991	0.335895	0.247639	1.35639	0.174974	0.578011	0.470787	0.247894	1.89915	0.0575449	0.235825
LotjaGi1g1v0006300	PTB domain engulfment adapter	46.1493	1.45584	0.492945	2.95335	0.00314343	0.0172261	0.754695	0.315132	2.39485	0.0166271	0.505873	-0.0370822	0.336467	-0.11021	0.912243	0.99991	-0.393373	0.354885	-1.10845	0.267667	0.664684	0.23517	0.410799	0.572469	0.567004	0.78481
LotjaGi1g1v0006400_LC	Chalcone reductase	0.450978	4.51175	8.25824	0.546333	0.584837	NA	-1.62553	8.28699	-0.196155	0.844489	NA	0.148382	7.21327	0.0205707	0.983588	NA	-0.0888174	7.21327	-0.0123131	0.990176	NA	-2.04402	7.17079	-0.285048	0.775607	NA
LotjaGi1g1v0006500	Polyketide reductase	2228.8	1.43	0.297786	4.80209	1.57014e-06	3.45646e-05	0.286728	0.296675	0.966472	0.333808	0.999987	-0.138258	0.256871	-0.538238	0.590413	0.99991	0.0873473	0.257342	0.339422	0.734292	0.928529	0.108987	0.257606	0.423076	0.67224	0.849326
LotjaGi1g1v0006600	Nuclear pore complex protein NUP96	1045.94	-0.063743	0.12787	-0.498498	0.618133	0.780208	-0.0448718	0.117346	-0.38239	0.702172	0.999987	-0.000427286	0.104288	-0.00409718	0.996731	0.99991	0.0401595	0.105457	0.380815	0.703341	0.919188	0.0428056	0.105979	0.403906	0.686282	0.858053
LotjaGi1g1v0006700	Transducin/WD40 repeat-like superfamily protein	1295.04	0.510984	0.134059	3.81165	0.000138044	0.00141612	-0.0349604	0.130327	-0.268252	0.788505	0.999987	0.0281368	0.114314	0.246137	0.805577	0.99991	0.0215088	0.115421	0.186351	0.852169	0.967673	-0.0811271	0.116205	-0.698139	0.48509	0.726542
LotjaGi1g1v0006800_LC	Pectin lyase-like superfamily protein, putative	182.744	2.05293	0.268451	7.64732	2.05208e-14	3.75487e-12	1.5825	0.25091	6.30704	2.84418e-10	9.28859e-08	0.127922	0.215554	0.593455	0.552877	0.99991	0.42664	0.222358	1.91871	0.0550215	0.389458	0.449075	0.221865	2.02409	0.0429607	0.201854
LotjaGi1g1v0006900	FBD-associated F-box protein	711.474	-0.0732172	0.0945765	-0.774158	0.438837	0.633292	0.262471	0.0837418	3.13429	0.0017227	0.104825	0.024064	0.0762125	0.315748	0.752194	0.99991	-0.0901149	0.0778835	-1.15705	0.247253	0.648851	0.189851	0.0798892	2.37643	0.017481	0.124797
LotjaGi1g1v0007000_LC	tRNA uridine 5-carboxymethylaminomethyl modification enzyme MnmG	323.589	-0.131175	0.180559	-0.726497	0.467534	0.658535	0.158369	0.167894	0.94327	0.345543	0.999987	0.0629715	0.146945	0.428537	0.66826	0.99991	-0.199096	0.149269	-1.3338	0.182268	0.584595	-0.0152719	0.152024	-0.100457	0.919981	0.968214
LotjaGi1g1v0007100_LC	Transducin/WD40 repeat protein	18.5022	0.281391	0.426337	0.660019	0.509241	0.694604	-0.393264	0.432055	-0.910217	0.362708	0.999987	0.236765	0.345351	0.685576	0.49298	0.99991	-0.43407	0.352293	-1.23213	0.217901	0.621488	-0.329714	0.391076	-0.843093	0.399176	0.65833
LotjaGi1g1v0007200_LC	Protein TOC75-3, chloroplastic	87.3442	-0.095297	0.297738	-0.32007	0.748915	0.872326	0.230433	0.259818	0.886899	0.375133	0.999987	-0.179482	0.235295	-0.762793	0.445587	0.99991	-0.0231356	0.237184	-0.0975431	0.922295	0.986443	0.321072	0.23632	1.35863	0.174262	0.426907
LotjaGi1g1v0007300_LC	Protein TOC75-3, chloroplastic	66.3025	8.45826	1.48734	5.68684	1.29414e-08	5.79269e-07	1.76412	0.911382	1.93566	0.0529097	0.875208	0.216187	0.809262	0.267141	0.78936	0.99991	3.79124	0.806676	4.69983	2.60376e-06	0.000427636	0.509824	0.786553	0.648175	0.516872	0.749376
LotjaGi1g1v0007400	50S ribosomal protein L18	51.7064	2.09387	0.490426	4.26949	1.95923e-05	0.000287532	-0.524154	0.452647	-1.15798	0.246874	0.999987	-0.0778507	0.401169	-0.19406	0.846129	0.99991	0.325987	0.405234	0.80444	0.421143	0.778965	-0.057861	0.421357	-0.137321	0.890777	0.956089
LotjaGi1g1v0007500	60S ribosomal protein L13	9118.26	0.671388	0.188098	3.56935	0.000357868	0.00306817	-0.0674433	0.187965	-0.358809	0.719738	0.999987	0.0885159	0.16292	0.543308	0.586918	0.99991	-0.0296428	0.163039	-0.181814	0.855728	0.968128	-0.051369	0.163191	-0.314777	0.752931	0.892735
LotjaGi1g1v0007600	Cytochrome b561 and domon domain-containing protein	553.777	-0.0414326	0.14172	-0.292354	0.770016	0.886362	0.0475295	0.136332	0.348631	0.727366	0.999987	0.0408832	0.120265	0.339942	0.7339	0.99991	-0.113925	0.121625	-0.93669	0.348918	0.72993	0.00953918	0.124125	0.0768514	0.938742	0.976172
LotjaGi1g1v0007700	Pentatricopeptide repeat-containing protein family	22.9433	0.955663	0.453957	2.10518	0.0352754	0.108553	-0.0786807	0.383943	-0.204928	0.837628	0.999987	-0.293742	0.362913	-0.809401	0.418285	0.99991	0.689657	0.396102	1.74111	0.0816643	0.449628	0.102673	0.383438	0.267769	0.788877	0.911131
LotjaGi1g1v0007800	RNA-binding family protein	1179.12	0.327989	0.135347	2.42333	0.0153791	0.0581539	-0.00741329	0.136016	-0.0545032	0.956534	0.999987	0.066762	0.11781	0.566693	0.570923	0.99991	0.178172	0.118475	1.50387	0.132614	0.526372	0.170666	0.11926	1.43104	0.15242	0.397412
LotjaGi1g1v0007900	RNA-binding protein, putative	1608.51	0.249566	0.119	2.09719	0.0359769	0.110238	-0.0114722	0.115574	-0.0992628	0.92093	0.999987	0.071371	0.101433	0.703629	0.481664	0.99991	0.106707	0.102339	1.04268	0.297096	0.687882	0.141584	0.10322	1.37168	0.170164	0.420944
LotjaGi1g1v0008000	BTB/POZ domain-containing protein	66.9774	-0.297685	0.532268	-0.559276	0.575973	0.748283	0.143931	0.280671	0.512811	0.608084	0.999987	-0.113652	0.252771	-0.449625	0.652981	0.99991	-0.389932	0.260238	-1.49837	0.134038	0.527649	-0.720054	0.27081	-2.65888	0.00783997	0.0815067
LotjaGi1g1v0008100	Protein DGCR14 like	689.717	0.117685	0.107206	1.09774	0.272318	0.462985	0.0295856	0.0992894	0.297974	0.765723	0.999987	-0.0618157	0.0880175	-0.702311	0.482485	0.99991	0.0407132	0.0892413	0.456214	0.648236	0.894853	-0.125398	0.0903295	-1.38823	0.165068	0.414651
LotjaGi1g1v0008200_LC	thylakoidal ascorbate peroxidase	274.026	-0.388112	0.230214	-1.68587	0.0918201	0.21947	0.129135	0.213156	0.605824	0.544631	0.999987	-0.0849146	0.190279	-0.446264	0.655406	0.99991	0.00120623	0.191954	0.00628395	0.994986	0.99886	0.27581	0.193767	1.42341	0.154617	0.400284
LotjaGi1g1v0008300	WRKY family transcription factor	699.87	-0.382577	0.158898	-2.40768	0.016054	0.0601153	-0.0285835	0.154079	-0.185512	0.852828	0.999987	-0.0392337	0.134425	-0.291863	0.770391	0.99991	-0.165266	0.135226	-1.22215	0.221652	0.624002	-0.17761	0.13661	-1.30013	0.193558	0.451483
LotjaGi1g1v0008400	GRAS family transcription factor	378.922	-0.411962	0.246064	-1.6742	0.0940904	0.223119	0.305896	0.241301	1.2677	0.204906	0.999987	-0.00926731	0.210694	-0.0439847	0.964917	0.99991	-0.0308686	0.212853	-0.145023	0.884693	0.976753	0.106504	0.215063	0.495223	0.620443	0.818756
LotjaGi1g1v0008500	Histidine kinase	1697.78	-0.568572	0.128962	-4.40884	1.03928e-05	0.000169598	-0.0427761	0.124696	-0.343042	0.731567	0.999987	-0.0967885	0.109088	-0.887252	0.374943	0.99991	-0.103828	0.109618	-0.947185	0.343544	0.726223	-0.293808	0.109965	-2.67183	0.00754379	0.0802579
LotjaGi1g1v0008600_LC	Nucleotidyltransferase family protein	151.703	-0.272741	0.394646	-0.691102	0.489501	0.677892	0.119647	0.377183	0.317213	0.751082	0.999987	0.0619993	0.329126	0.188376	0.850582	0.99991	0.348951	0.332507	1.04946	0.293968	0.68539	0.255207	0.33972	0.751228	0.452515	0.702208
LotjaGi1g1v0008700_LC	Pentatricopeptide repeat-containing protein, putative	114.942	-0.319635	0.229766	-1.39113	0.164186	0.330523	-0.102795	0.189962	-0.541137	0.588413	0.999987	-0.18778	0.171809	-1.09296	0.274413	0.99991	0.0178238	0.180734	0.0986189	0.921441	0.986129	-0.170289	0.184888	-0.921037	0.357031	0.622654
LotjaGi1g1v0008900	Potyviral VPg interacting protein 2	1447.41	-0.379337	0.164689	-2.30335	0.0212592	0.0741098	-0.0186021	0.162179	-0.114701	0.908682	0.999987	-0.112841	0.141152	-0.799427	0.424043	0.99991	-0.151053	0.141749	-1.06564	0.286588	0.680277	-0.352469	0.142366	-2.4758	0.013294	0.107355
LotjaGi1g1v0009000	Chaperone protein htpG family protein	4078.42	-0.0308941	0.203668	-0.151689	0.879432	0.940517	-0.233668	0.202628	-1.15319	0.248834	0.999987	0.015614	0.175619	0.0889086	0.929155	0.99991	-0.0581018	0.175776	-0.330545	0.740988	0.931107	-0.181447	0.176039	-1.03072	0.302673	0.574082
LotjaGi1g1v0009100_LC	Transposon TX1 uncharacterized	11.7363	-0.655128	0.797119	-0.821871	0.411151	0.606916	-0.589306	0.483977	-1.21763	0.223363	0.999987	-0.201019	0.492253	-0.408365	0.683006	0.99991	0.223433	0.501119	0.445869	0.655692	0.897821	-0.0776788	0.495016	-0.156922	0.875307	0.950692
LotjaGi1g1v0009200_LC	30S ribosomal protein S8, chloroplastic	66.0606	-1.05449	0.400092	-2.63563	0.00839808	0.0365874	-0.520975	0.38558	-1.35115	0.176649	0.999987	-0.132405	0.340156	-0.389248	0.697092	0.99991	-0.218319	0.340114	-0.641899	0.520939	0.834229	-0.636283	0.341527	-1.86305	0.062455	0.246062
LotjaGi1g1v0009300	Chlorophyll a-b binding protein, chloroplastic	34116.4	0.31568	0.271653	1.16207	0.245208	0.432631	-0.435263	0.271113	-1.60546	0.108392	0.999987	-0.077108	0.23464	-0.328623	0.742441	0.99991	-0.0309523	0.234654	-0.131906	0.895059	0.978712	0.157859	0.234693	0.672621	0.501189	0.737631
LotjaGi1g1v0009400	Pentatricopeptide repeat-containing protein	240.74	0.188164	0.374927	0.501868	0.615761	0.778426	-0.3095	0.367842	-0.841393	0.400128	0.999987	-0.356304	0.329226	-1.08225	0.279143	0.99991	-0.839815	0.330046	-2.54454	0.0109423	0.195255	-0.052201	0.344183	-0.151667	0.87945	0.951508
LotjaGi1g1v0009500	Calcium-transporting ATPase	20.2303	-0.652614	0.60988	-1.07007	0.284588	0.47653	-0.249897	0.363903	-0.686714	0.492263	0.999987	0.246463	0.336891	0.731581	0.464424	0.99991	-0.360026	0.337539	-1.06662	0.286144	0.679556	0.145834	0.362674	0.402108	0.687604	0.858563
LotjaGi1g1v0009600	Nuclear pore complex protein Nup133 family	746.633	0.255722	0.154667	1.65338	0.0982542	0.229773	-0.177686	0.145429	-1.2218	0.221782	0.999987	-0.024197	0.1283	-0.188597	0.850409	0.99991	0.0214857	0.129916	0.165381	0.868644	0.971512	-0.273195	0.13091	-2.08689	0.0368978	0.185885
LotjaGi1g1v0009700	Sterile alpha motif (SAM) domain-containing protein	1114.03	0.205162	0.233064	0.880279	0.378708	0.575558	0.106909	0.232149	0.460517	0.645145	0.999987	-0.116912	0.202009	-0.578748	0.562759	0.99991	0.111955	0.202319	0.553359	0.580018	0.863755	0.411866	0.202263	2.03629	0.0417214	0.198886
LotjaGi1g1v0009800_LC	Sterile alpha motif (SAM) domain-containing protein	0.723153	0.362437	6.09102	0.0595035	0.952551	0.976044	1.8337	5.88269	0.311712	0.755259	0.999987	-0.00115532	5.21846	-0.000221391	0.999823	NA	-1.45527	5.19457	-0.280153	0.77936	NA	0.230914	5.27474	0.0437773	0.965082	NA
LotjaGi1g1v0009900	Disease resistance protein (NBS-LRR class) family	188.92	0.416796	0.241155	1.72833	0.083929	0.205311	-0.113247	0.234415	-0.483104	0.629022	0.999987	-0.0536102	0.210286	-0.254939	0.79877	0.99991	0.109839	0.211967	0.518191	0.604325	0.873155	-0.0179196	0.214479	-0.0835493	0.933415	0.974381
LotjaGi1g1v0010000	CC-NBS-LRR disease resistance protein	211.689	-0.687924	0.239345	-2.87419	0.00405066	0.0210997	0.0691175	0.222318	0.310895	0.75588	0.999987	-0.0679333	0.197341	-0.344243	0.730663	0.99991	-0.0732673	0.201064	-0.364397	0.715561	0.921504	0.0761911	0.20546	0.370832	0.710762	0.871243
LotjaGi1g1v0010100	Chaperone protein DnaJ	672.01	-0.338803	0.153978	-2.20034	0.0277831	0.090882	-0.0461459	0.145384	-0.317408	0.750934	0.999987	0.00694368	0.12843	0.054066	0.956883	0.99991	-0.0685937	0.129744	-0.528683	0.597025	0.870042	-0.116836	0.131201	-0.890514	0.37319	0.637375
LotjaGi1g1v0010200	F-box family protein	11.638	-0.993688	0.582498	-1.70591	0.0880252	0.212565	-0.323019	0.572905	-0.563826	0.572873	0.999987	0.221993	0.531094	0.417992	0.675953	0.99991	-0.217278	0.535109	-0.406045	0.684709	0.91145	0.0071347	0.617335	0.0115572	0.990779	NA
LotjaGi1g1v0010300	Phytochromobilin:ferredoxin oxidoreductase	217.064	0.24738	0.147912	1.67248	0.0944303	0.223633	-0.072633	0.13187	-0.550791	0.581777	0.999987	-0.141406	0.116177	-1.21716	0.223545	0.99991	-0.110134	0.121494	-0.906498	0.364672	0.740987	0.158182	0.125063	1.26482	0.205935	0.467496
LotjaGi1g1v0010400	Transcriptional regulator sterile apetala protein, putative	11.1109	-0.0184699	0.555433	-0.0332532	0.973473	0.984231	0.657089	0.492986	1.33288	0.182573	0.999987	0.470049	0.503758	0.933085	0.350776	0.99991	0.381346	0.529173	0.720644	0.471129	0.806299	-0.411139	0.541909	-0.758687	0.44804	NA
LotjaGi1g1v0010500	Glucose-1-phosphate adenylyltransferase	3268.99	-0.184113	0.175988	-1.04617	0.295483	0.489625	-0.164408	0.17466	-0.941303	0.346549	0.999987	0.0103595	0.151202	0.0685142	0.945376	0.99991	0.17311	0.151599	1.14189	0.253499	0.654348	-0.0621311	0.151561	-0.40994	0.68185	0.85555
LotjaGi1g1v0010600_LC	MUTL protein homolog 3	0.754651	-0.635392	5.59552	-0.113554	0.909592	0.955321	-0.105761	5.44802	-0.0194127	0.984512	0.999987	0.583553	4.92145	0.118573	0.905613	NA	-0.0888148	4.92145	-0.0180465	0.985602	NA	0.230885	4.92124	0.046916	0.96258	NA
LotjaGi1g1v0010700	Leucine-rich repeat receptor-like protein kinase family	13.6176	-0.277732	0.6354	-0.437098	0.66204	0.813558	-0.100411	0.567719	-0.176868	0.859612	0.999987	0.540225	0.599378	0.901309	0.367424	0.99991	-0.20184	0.5567	-0.362565	0.71693	0.921712	-0.306462	0.611595	-0.501087	0.61631	0.816275
LotjaGi1g1v0010800	C2 calcium/lipid-binding and GRAM domain protein	1.76963	-1.04119	1.39889	-0.744295	0.456698	0.649106	2.21905	1.29505	1.71349	0.0866232	0.999987	1.67185	1.44472	1.15721	0.247187	NA	-0.724105	1.22699	-0.590147	0.555092	NA	-1.16871	1.26772	-0.9219	0.356581	NA
LotjaGi1g1v0010900	Neutral ceramidase	3162.39	0.174432	0.102819	1.69649	0.0897925	0.215884	0.0171837	0.100681	0.170675	0.86448	0.999987	0.0702078	0.0878382	0.799286	0.424124	0.99991	-0.0619142	0.0882522	-0.701559	0.482954	0.811881	-0.178295	0.0882868	-2.0195	0.0434357	0.202956
LotjaGi1g1v0011000	Importin subunit alpha	840.676	0.0973051	0.109883	0.885535	0.375868	0.572997	-0.0909368	0.104041	-0.874047	0.382093	0.999987	0.0115843	0.0938034	0.123496	0.901715	0.99991	0.0708036	0.0953741	0.742378	0.457858	0.799474	0.201901	0.097039	2.08062	0.0374689	0.187627
LotjaGi1g1v0011100	cyclin-dependent kinase inhibitor	50.6696	-0.568738	0.405688	-1.40191	0.160942	0.326285	-0.148059	0.370998	-0.399082	0.689833	0.999987	-0.60224	0.321583	-1.87274	0.0611049	0.99991	-0.0442263	0.328011	-0.134832	0.892745	0.978208	-0.0836405	0.321411	-0.260229	0.794687	0.913872
LotjaGi1g1v0011200	Nuclear transcription factor Y subunit	195.439	0.198542	0.22605	0.878313	0.379774	0.5766	-0.197631	0.215182	-0.918436	0.358391	0.999987	0.037926	0.192897	0.196612	0.844131	0.99991	0.408385	0.195438	2.08959	0.0366549	0.333695	0.0810164	0.19139	0.423305	0.672073	0.849295
LotjaGi1g1v0011300	Amino acid transporter, putative	843.66	0.0736984	0.299522	0.246054	0.805641	0.909967	-0.136741	0.29045	-0.470791	0.63779	0.999987	-0.051352	0.251204	-0.204424	0.838022	0.99991	0.222801	0.251132	0.887186	0.374979	0.747388	0.402761	0.250711	1.60648	0.108169	0.328826
LotjaGi1g1v0011400	50S ribosomal protein L29	354.739	0.698065	0.150998	4.62301	3.78205e-06	7.18005e-05	-0.193558	0.146089	-1.32493	0.185195	0.999987	0.0650968	0.133163	0.488852	0.624947	0.99991	0.155812	0.137252	1.13522	0.256283	0.656048	-0.00291201	0.139234	-0.0209145	0.983314	0.993735
LotjaGi1g1v0011500	Amino acid permease	264.089	0.00056713	0.472293	0.0012008	0.999042	0.999507	-0.877978	0.449478	-1.95333	0.0507806	0.860801	-0.791419	0.389078	-2.03409	0.0419429	0.99991	-0.653686	0.389821	-1.67689	0.0935645	0.471592	-0.772711	0.387785	-1.99263	0.0463024	0.209608
LotjaGi1g1v0011600	Alkaline alpha-galactosidase seed imbibition protein	908.174	-0.0494122	0.174989	-0.282373	0.777657	0.890882	-0.0885825	0.165249	-0.536054	0.591921	0.999987	0.103329	0.143674	0.719185	0.472027	0.99991	0.0561611	0.144584	0.388434	0.697695	0.916721	0.0376658	0.145755	0.258419	0.796083	0.914545
LotjaGi1g1v0011700	Subtilisin-like protease	27.7296	0.172497	0.431525	0.399737	0.68935	0.832136	-0.210831	0.434271	-0.485484	0.627333	0.999987	-2.07173	0.935213	-2.21525	0.026743	0.91843	0.53146	1.21549	0.43724	0.661937	0.90085	0.283533	1.3122	0.216075	0.828929	0.930636
LotjaGi1g1v0011800	BTB/POZ domain-containing protein	205.567	-0.408418	0.179135	-2.27994	0.0226113	0.0776378	-0.201453	0.155506	-1.29547	0.195158	0.999987	-0.0898024	0.137218	-0.65445	0.512822	0.99991	0.106257	0.142671	0.744766	0.456413	0.798954	0.0590241	0.139417	0.423364	0.672029	0.849295
LotjaGi1g1v0011900_LC	RNA pseudouridine synthase 4, mitochondrial	487.751	0.365496	0.249798	1.46317	0.143422	0.301399	0.122318	0.247463	0.494287	0.621104	0.999987	-0.170286	0.218313	-0.780011	0.435384	0.99991	0.317042	0.21971	1.443	0.149019	0.548358	0.262735	0.219185	1.19869	0.230649	0.497622
LotjaGi1g1v0012000_LC	LINE-1 reverse transcriptase like	1.12611	3.61576	1.69927	2.12783	0.0333509	0.104158	-0.93318	1.3527	-0.689867	0.490278	0.999987	-0.710064	1.42103	-0.499682	0.617299	NA	-0.334611	1.43381	-0.233372	0.815473	NA	0.636216	1.71138	0.371756	0.710074	NA
LotjaGi1g1v0012100_LC	LINE-1 reverse transcriptase like	1.11105	1.3315	1.99443	0.667613	0.504381	0.690567	-4.06281	1.68577	-2.41007	0.0159496	0.494592	-0.773055	1.37781	-0.561074	0.574747	NA	-0.81078	1.3509	-0.600178	0.548388	NA	2.06773	1.58599	1.30375	0.192318	NA
LotjaGi1g1v0012200	Receptor-like kinase	27.4	1.48136	0.615055	2.40851	0.0160179	0.0600323	0.347271	0.527832	0.65792	0.51059	0.999987	-0.541209	0.473326	-1.14342	0.252865	0.99991	-0.224095	0.488032	-0.459181	0.646104	0.893894	-0.110367	0.487738	-0.226284	0.82098	0.927479
LotjaGi1g1v0012300_LC	CST complex subunit STN1	27.8984	1.10997	0.411626	2.69654	0.00700633	0.0320162	0.67759	0.421064	1.60923	0.107566	0.999987	0.770108	0.538893	1.42906	0.152988	0.99991	-0.20218	0.48698	-0.415172	0.678016	0.908363	0.927248	0.532152	1.74245	0.0814295	0.283282
LotjaGi1g1v0012400	Receptor-like kinase	143.943	-0.930423	0.340764	-2.7304	0.00632576	0.0295767	0.120565	0.313757	0.384261	0.700785	0.999987	0.287591	0.275544	1.04372	0.296615	0.99991	-0.0446349	0.277704	-0.160729	0.872307	0.972664	-0.0955926	0.286443	-0.333723	0.738589	0.886089
LotjaGi1g1v0012500	Receptor-like protein kinase	11.9732	-0.433945	1.14265	-0.379771	0.704115	0.842118	0.115783	0.53192	0.21767	0.827686	0.999987	-0.00734178	0.492202	-0.0149162	0.988099	0.99991	-0.234816	0.508618	-0.461675	0.644315	0.892928	1.56802	0.59746	2.62448	0.00867806	0.0861638
LotjaGi1g1v0012600_LC	Retrovirus-related Pol polyprotein from transposon TNT 1-94	19.9126	0.980046	0.493013	1.98787	0.046826	0.133878	0.346367	0.406428	0.852222	0.394091	0.999987	0.221804	0.302515	0.733201	0.463436	0.99991	0.0178336	0.312076	0.0571449	0.95443	0.993631	0.623635	0.342599	1.82031	0.0687124	0.259483
LotjaGi1g1v0012700	Receptor-like kinase	103.704	-0.449282	0.256212	-1.75355	0.0795068	0.197694	-0.414164	0.240439	-1.72253	0.0849737	0.999987	0.113835	0.219917	0.517628	0.604718	0.99991	-0.275439	0.223428	-1.23279	0.217656	0.621488	-0.160183	0.225767	-0.709506	0.47801	0.721655
LotjaGi1g1v0012800	Receptor-like kinase	0	NA	NA	NA	NA	NA	NA	NA	NA	NA	NA	NA	NA	NA	NA	NA	NA	NA	NA	NA	NA	NA	NA	NA	NA	NA
LotjaGi1g1v0012900	Late embryogenesis abundant (LEA) hydroxyproline-rich glycoprotein family member	222.726	-0.0123645	0.184839	-0.0668935	0.946666	0.973203	-0.0254414	0.184954	-0.137555	0.890592	0.999987	-0.117722	0.164246	-0.716744	0.473532	0.99991	-0.0833961	0.166808	-0.499952	0.617109	0.880107	0.0215028	0.168975	0.127254	0.898739	0.959201
LotjaGi1g1v0013000	Uridine kinase	1642.71	0.146707	0.31705	0.462724	0.643562	0.800034	0.0114918	0.313809	0.0366205	0.970788	0.999987	-0.145228	0.271272	-0.535358	0.592402	0.99991	-0.285366	0.271395	-1.05148	0.293038	0.684876	0.620229	0.272361	2.27723	0.0227727	0.14459
LotjaGi1g1v0013100	Kinesin-like protein	492.594	-0.428833	0.205964	-2.08208	0.037335	0.113287	0.0665313	0.200377	0.33203	0.739867	0.999987	-0.0672914	0.174909	-0.384722	0.700443	0.99991	-0.103336	0.17691	-0.584119	0.55914	0.854063	-0.294217	0.179135	-1.64243	0.100501	0.316298
LotjaGi1g1v0013200	Glucosamine 6-phosphate N-acetyltransferase	0	NA	NA	NA	NA	NA	NA	NA	NA	NA	NA	NA	NA	NA	NA	NA	NA	NA	NA	NA	NA	NA	NA	NA	NA	NA
LotjaGi1g1v0013300	Regulatory protein recX	213.275	-0.294941	0.13903	-2.12142	0.0338867	0.105347	-0.0893039	0.124647	-0.716454	0.473711	0.999987	-0.193079	0.113161	-1.70623	0.0879653	0.99991	-0.17601	0.116592	-1.50963	0.131139	0.525508	-0.0538989	0.120371	-0.447774	0.654316	0.837924
LotjaGi1g1v0013400_LC	B3 domain-containing protein	52.7202	-0.328674	0.375996	-0.874141	0.382042	0.578647	-0.25728	0.334331	-0.769537	0.441575	0.999987	0.119457	0.311471	0.383524	0.701331	0.99991	-0.040199	0.316917	-0.126844	0.899064	0.979462	0.190149	0.327833	0.580016	0.561904	0.780805
LotjaGi1g1v0013500	Receptor protein kinase-like protein	508.639	2.17034	0.316284	6.86201	6.79007e-12	7.51862e-10	0.00717494	0.315561	0.0227371	0.98186	0.999987	0.228648	0.27097	0.843814	0.398773	0.99991	0.172492	0.270516	0.637639	0.523709	0.835736	-0.449703	0.270233	-1.66413	0.0960866	0.308786
LotjaGi1g1v0013600	Vesicle transport protein	418.191	0.255214	0.20421	1.24976	0.211387	0.392105	0.189773	0.197922	0.958829	0.337645	0.999987	0.167054	0.17373	0.961569	0.336266	0.99991	0.264767	0.174521	1.51711	0.12924	0.523089	0.592739	0.175782	3.37202	0.000746195	0.0226892
LotjaGi1g1v0013700_LC	FAR1-related sequence 4	0	NA	NA	NA	NA	NA	NA	NA	NA	NA	NA	NA	NA	NA	NA	NA	NA	NA	NA	NA	NA	NA	NA	NA	NA	NA
LotjaGi1g1v0013800	Heat shock protein 90	20752.4	0.601721	0.256737	2.34372	0.0190923	0.0683952	-0.0405722	0.256587	-0.158122	0.87436	0.999987	0.0683932	0.222232	0.307755	0.758268	0.99991	-0.0775947	0.22226	-0.349116	0.727002	0.925122	-0.339278	0.222313	-1.52613	0.126978	0.360378
LotjaGi1g1v0013900	Calcineurin B-like protein	1494.39	0.0766163	0.120464	0.636011	0.52477	0.707758	-0.135357	0.117485	-1.15213	0.24927	0.999987	0.0561411	0.102907	0.545552	0.585374	0.99991	0.087888	0.103578	0.84852	0.396148	0.763487	0.170179	0.103454	1.64498	0.0999745	0.315185
LotjaGi1g1v0014000	Serine-rich protein-related, putative	0.719143	-0.639944	2.35297	-0.271973	0.785643	0.895864	-0.36189	1.81008	-0.19993	0.841535	0.999987	2.66576	1.94588	1.36995	0.170702	NA	2.53983	1.94321	1.30703	0.191204	NA	0.264153	1.92859	0.136967	0.891057	NA
LotjaGi1g1v0014100	RING/U-box superfamily protein	215.988	-1.04732	0.294954	-3.55078	0.000384086	0.00324367	-0.141666	0.273065	-0.518799	0.603901	0.999987	-0.24237	0.241164	-1.005	0.314897	0.99991	-0.206166	0.240932	-0.855702	0.392163	0.760664	0.229317	0.241642	0.948996	0.342623	0.609716
LotjaGi1g1v0014200	ABC transporter G family member	1.174	0.362443	2.00414	0.180847	0.856487	0.932378	-1.01899	1.25133	-0.81433	0.415456	0.999987	0.15501	1.40237	0.110535	0.911985	NA	-0.901124	1.30907	-0.688371	0.491219	NA	0.867596	1.68874	0.513754	0.607424	NA
LotjaGi1g1v0014300	Albumin-2 protein	756.854	1.04353	0.387748	2.69126	0.00711835	0.0323961	-0.419702	0.374492	-1.12072	0.262406	0.999987	0.439511	0.325562	1.35001	0.177013	0.99991	-0.0505296	0.325596	-0.155191	0.876671	0.97411	0.508523	0.32684	1.55588	0.119737	0.34932
LotjaGi1g1v0014400_LC	Albumin-2 protein	0.284073	1.35665	6.04629	0.224377	0.822464	NA	-2.26703	6.00505	-0.37752	0.705787	NA	1.53401	5.23106	0.29325	0.769331	NA	0.163997	5.22548	0.0313842	0.974963	NA	-0.317432	5.22942	-0.0607012	0.951597	NA
LotjaGi1g1v0014500	Transposon Ty3-G Gag-Pol polyprotein	309.893	-0.643792	0.311738	-2.06517	0.0389072	0.116826	0.170189	0.300642	0.566084	0.571337	0.999987	-0.0521264	0.264395	-0.197153	0.843708	0.99991	-0.0779123	0.264813	-0.294216	0.768593	0.939452	-0.078799	0.267669	-0.29439	0.76846	0.901388
LotjaGi1g1v0014600_LC	U2 snRNP auxilliary factor, large subunit, splicing factor	30.7357	-1.05745	0.579912	-1.82347	0.068232	0.176391	0.0933213	0.512948	0.181931	0.855637	0.999987	-0.320655	1.50865	-0.212544	0.831683	0.99991	0.858132	1.48533	0.577738	0.563441	0.856245	0.230824	1.50865	0.153001	0.878398	0.951168
LotjaGi1g1v0014700	Nucleotide-sugar transporter family protein	610.351	-0.416495	0.154206	-2.70089	0.00691536	0.0316846	0.0410671	0.147765	0.277922	0.781072	0.999987	0.166621	0.129941	1.28228	0.199745	0.99991	0.349306	0.130804	2.67045	0.00757504	0.162288	0.175861	0.13094	1.34306	0.179252	0.433417
LotjaGi1g1v0014800	GBF-interacting protein 1, putative isoform 1	852.478	-0.0878993	0.125393	-0.700989	0.48331	0.672889	0.0595034	0.117499	0.506417	0.612564	0.999987	0.0755643	0.104656	0.722025	0.470279	0.99991	-0.0732114	0.10556	-0.693552	0.487963	0.814265	-0.159454	0.107303	-1.48601	0.137276	0.375186
LotjaGi1g1v0014900	ER membrane protein complex subunit 8	1180.95	0.129163	0.105135	1.22854	0.219243	0.401452	0.0577305	0.102419	0.563668	0.57298	0.999987	0.165362	0.0907971	1.82122	0.0685731	0.99991	0.126313	0.0916365	1.37842	0.168075	0.570039	0.215351	0.0922166	2.33527	0.0195292	0.132114
LotjaGi1g1v0015000	Organ specific protein	7.31237	0.424239	0.768269	0.552201	0.58081	0.752217	-0.704836	0.720455	-0.978321	0.327916	0.999987	0.0459997	0.643923	0.0714365	0.94305	0.99991	0.577529	0.704667	0.819577	0.412457	0.774395	-1.27247	0.726018	-1.75266	0.0796597	NA
LotjaGi1g1v0015100	Ribosomal RNA small subunit methyltransferase B	310.238	-0.646429	0.227985	-2.83541	0.00457675	0.0232122	0.0226008	0.21132	0.106951	0.914828	0.999987	0.0621702	0.185468	0.335208	0.737468	0.99991	-0.164893	0.187215	-0.880772	0.378442	0.75095	-0.0637199	0.190028	-0.335319	0.737384	0.885342
LotjaGi1g1v0015200_LC	LINE-1 reverse transcriptase like	330.064	0.305861	0.29901	1.02291	0.30635	0.501125	-0.202802	0.29841	-0.679609	0.496752	0.999987	0.00196662	0.262147	0.00750198	0.994014	0.99991	0.318604	0.261937	1.21634	0.223855	0.62582	0.300515	0.261754	1.14808	0.250936	0.519805
LotjaGi1g1v0015300	Cellulose synthase, putative	564.151	0.477582	0.284985	1.67582	0.0937742	0.222574	0.234715	0.253905	0.92442	0.355268	0.999987	-0.212201	0.21708	-0.977526	0.328309	0.99991	-0.351932	0.217278	-1.61974	0.105289	0.487814	-0.460132	0.21819	-2.10885	0.0349572	0.18116
LotjaGi1g1v0015400	WD repeat-containing protein	296.909	0.224328	0.130636	1.7172	0.0859424	0.208722	-0.0610853	0.113072	-0.540233	0.589037	0.999987	0.0337851	0.105385	0.320587	0.748524	0.99991	0.121337	0.108733	1.11592	0.264456	0.662289	0.0744174	0.110655	0.672517	0.501255	0.737631
LotjaGi1g1v0015500	Altered inheritance of mitochondria 32	379.702	-0.0697899	0.150819	-0.462739	0.643551	0.800034	0.0865056	0.138544	0.624389	0.532372	0.999987	-0.0602798	0.125788	-0.479218	0.631784	0.99991	0.0978899	0.128586	0.761277	0.446491	0.793545	-0.159396	0.129037	-1.23527	0.21673	0.481127
LotjaGi1g1v0015600	Organ specific protein	0.423332	2.40907	4.06453	0.592705	0.553378	NA	-2.14367	4.01078	-0.534478	0.593011	NA	0.623258	3.56844	0.174658	0.861348	NA	0.60772	3.54314	0.17152	0.863815	NA	-0.300721	3.55929	-0.0844889	0.932668	NA
LotjaGi1g1v0015700_LC	Receptor-like kinase	0.15188	0.362431	8.32911	0.0435138	0.965292	NA	3.82304	8.26115	0.462773	0.643527	NA	0.148382	7.21327	0.0205707	0.983588	NA	1.36957	7.2024	0.190155	0.849188	NA	-0.647734	7.2088	-0.0898533	0.928404	NA
LotjaGi1g1v0015800	Nicotinamide-nucleotide adenylyltransferase	281.588	-0.288365	0.123965	-2.32618	0.0200089	0.0708233	-0.146715	0.11843	-1.23883	0.215407	0.999987	-0.158302	0.106022	-1.49311	0.135407	0.99991	0.0248266	0.110495	0.224685	0.822225	0.958142	0.0140841	0.112564	0.125121	0.900428	0.959686
LotjaGi1g1v0015900	Protein TIC 20-v, chloroplastic	165.987	-0.0093905	0.196821	-0.0477108	0.961947	0.979529	-0.208079	0.171657	-1.21218	0.225442	0.999987	-0.0906104	0.146898	-0.616825	0.53735	0.99991	0.111409	0.152091	0.732513	0.463856	0.802239	0.222463	0.157143	1.41567	0.156872	0.403504
LotjaGi1g1v0016000	Nuclear transcription factor Y protein	418.713	-1.21532	0.460691	-2.63805	0.00833849	0.0364106	0.0575669	0.445909	0.1291	0.897278	0.999987	-0.0845811	0.383563	-0.220514	0.825471	0.99991	-0.128056	0.383687	-0.333751	0.738567	0.930115	0.0121758	0.385534	0.0315817	0.974806	0.989776
LotjaGi1g1v0016100	Serine/threonine protein phosphatase 7 long form isogeny	232.732	-0.443165	0.247762	-1.78867	0.0736682	0.186881	0.113061	0.235321	0.480454	0.630905	0.999987	0.121362	0.211256	0.574477	0.565645	0.99991	0.175217	0.212568	0.824287	0.409777	0.772666	0.0194551	0.2153	0.0903627	0.927999	0.972484
LotjaGi1g1v0016200_LC	cysteine-rich RLK (RECEPTOR-like protein kinase) 28	1.58047	1.3531	6.26857	0.215855	0.8291	0.925407	1.75562	6.25383	0.280728	0.778919	0.999987	0.148388	5.59175	0.0265369	0.978829	NA	0.505346	5.59175	0.0903735	0.92799	NA	0.230959	5.59144	0.0413059	0.967052	NA
LotjaGi1g1v0016300	Vacuolar iron transporter-like protein	0.0720631	0.362431	8.32911	0.0435138	0.965292	NA	-0.12859	8.32911	-0.0154386	0.987682	NA	1.11261	7.21319	0.154247	0.877415	NA	-0.0888257	7.21327	-0.0123142	0.990175	NA	0.711111	7.2126	0.0985928	0.921462	NA
LotjaGi1g1v0016400_LC	Serine/threonine-protein phosphatase 7 long form like	4.0356	0.867533	0.889877	0.97489	0.329615	0.525721	-0.65838	0.87126	-0.755665	0.44985	0.999987	-1.67572	0.85872	-1.95142	0.051007	0.99991	0.445814	0.834769	0.534057	0.593302	0.868948	0.388454	0.998493	0.38904	0.697246	NA
LotjaGi1g1v0016500	Protein DEK	6168.49	0.0840464	0.351178	0.239327	0.810852	0.913616	-0.0268304	0.350727	-0.0764992	0.939022	0.999987	0.0257795	0.303825	0.0848497	0.932381	0.99991	-0.5792	0.303903	-1.90587	0.0566666	0.394151	-0.743035	0.304203	-2.44257	0.0145833	0.113166
LotjaGi1g1v0016600	Invertase/pectin methylesterase inhibitor family protein	0	NA	NA	NA	NA	NA	NA	NA	NA	NA	NA	NA	NA	NA	NA	NA	NA	NA	NA	NA	NA	NA	NA	NA	NA	NA
LotjaGi1g1v0016700	DNA topoisomerase 6 subunit A	33.9407	-0.662523	0.349637	-1.89489	0.0581069	0.156734	-0.166674	0.311119	-0.535722	0.59215	0.999987	0.021703	0.311307	0.0697158	0.94442	0.99991	0.802332	0.342093	2.34536	0.0190085	0.249954	0.135108	0.329919	0.40952	0.682158	0.855624
LotjaGi1g1v0016800	RuvB-like helicase	988.223	0.00346022	0.160016	0.0216242	0.982748	0.989763	0.0276462	0.157858	0.175134	0.860974	0.999987	-0.0278257	0.13771	-0.20206	0.83987	0.99991	-0.143722	0.138896	-1.03475	0.300787	0.69069	-0.291153	0.13947	-2.08757	0.0368367	0.185885
LotjaGi1g1v0016900_LC	RuvB-like helicase	32.5599	0.711007	0.513657	1.38421	0.166295	0.333643	-0.201481	0.489541	-0.411572	0.680653	0.999987	0.15365	0.438962	0.35003	0.726316	0.99991	-0.206624	0.43677	-0.473073	0.636161	0.889575	-0.515576	0.428131	-1.20425	0.228493	0.495249
LotjaGi1g1v0017000	Potassium channel	920.38	-0.462031	0.144603	-3.19516	0.00139752	0.00914663	-0.174991	0.140397	-1.2464	0.212618	0.999987	-0.0713486	0.121849	-0.58555	0.558178	0.99991	0.0754382	0.122546	0.615589	0.538166	0.842936	0.200929	0.122908	1.63479	0.102094	0.319387
LotjaGi1g1v0017100	Mitochondrial import inner membrane translocase subunit TIM50	1104.51	0.701743	0.141835	4.94762	7.51269e-07	1.84774e-05	-0.0444127	0.138739	-0.320118	0.748879	0.999987	0.0771705	0.122115	0.631951	0.527419	0.99991	0.0337487	0.123362	0.273576	0.784411	0.944682	0.123047	0.12392	0.992955	0.320732	0.590449
LotjaGi1g1v0017200	Pectinesterase	0.374457	-2.33653	5.74021	-0.407046	0.683974	NA	-2.9692	5.73463	-0.517767	0.604621	NA	2.58602	4.99658	0.517557	0.604767	NA	0.388635	5.03026	0.0772595	0.938417	NA	1.07719	5.02802	0.214237	0.830362	NA
LotjaGi1g1v0017300	Pectinesterase	168.002	-1.0211	0.295194	-3.45909	0.000541998	0.00429602	0.315348	0.289639	1.08876	0.276259	0.999987	-0.318333	0.253248	-1.257	0.208754	0.99991	-0.469238	0.254874	-1.84106	0.0656128	0.415009	-0.48645	0.262344	-1.85425	0.0637037	0.248438
LotjaGi1g1v0017400	Serine acetyltransferase	1005.06	0.388021	0.173738	2.23337	0.0255245	0.0851257	-0.0395433	0.171052	-0.231178	0.817177	0.999987	-0.0414278	0.14893	-0.278171	0.780881	0.99991	0.150956	0.149312	1.01101	0.312011	0.700343	-0.0245657	0.148925	-0.164954	0.868981	0.949041
LotjaGi1g1v0017500	Pentatricopeptide repeat-containing protein family	219.984	-0.0893765	0.174296	-0.512787	0.6081	0.772058	-0.0113492	0.151425	-0.074949	0.940255	0.999987	-0.106615	0.136063	-0.783565	0.433295	0.99991	-0.0143202	0.14133	-0.101325	0.919293	0.985852	-0.0396133	0.143411	-0.276221	0.782378	0.908173
LotjaGi1g1v0017600_LC	Kinase family protein	233.296	0.141702	0.17809	0.795679	0.426219	0.621971	-0.117067	0.160707	-0.728446	0.466341	0.999987	0.0817215	0.149313	0.547315	0.584162	0.99991	-0.199616	0.151902	-1.31412	0.188807	0.590364	0.413008	0.155627	2.65384	0.00795823	0.0820848
LotjaGi1g1v0017700	Spindle assembly abnormal protein 6 homolog	16.2305	-0.154928	0.518206	-0.29897	0.764963	0.883832	-0.939281	0.455941	-2.06009	0.0393898	0.771416	0.241793	0.443851	0.544762	0.585917	0.99991	0.279318	0.441787	0.632245	0.527227	0.836763	-0.527557	0.438116	-1.20415	0.228532	0.495249
LotjaGi1g1v0017800	pleiotropic drug resistance 13	117.97	0.145406	0.261356	0.556352	0.57797	0.749705	-0.0720496	0.240806	-0.299202	0.764786	0.999987	0.163421	0.220915	0.739747	0.459454	0.99991	-0.148508	0.226447	-0.655817	0.511942	0.829247	-0.313364	0.23319	-1.34381	0.179008	0.433211
LotjaGi1g1v0017900	Cytochrome P450	0.979509	2.12125	2.84146	0.746535	0.455344	0.647966	1.63112	2.54594	0.640674	0.521735	0.999987	1.10409	2.50003	0.441632	0.658755	NA	0.389939	2.50032	0.155956	0.876068	NA	0.333193	2.15077	0.154918	0.876886	NA
LotjaGi1g1v0018000	Cytochrome P450	0.0452343	0.362431	8.32911	0.0435138	0.965292	NA	-0.12859	8.32911	-0.0154386	0.987682	NA	0.148367	7.21327	0.0205686	0.98359	NA	0.39203	7.21327	0.0543485	0.956657	NA	1.08029	7.21127	0.149806	0.880917	NA
LotjaGi1g1v0018100_LC	Cytochrome P450, putative	0.444907	3.94979	8.27209	0.477484	0.633017	NA	0.336193	8.2007	0.0409957	0.967299	NA	0.148375	7.21327	0.0205698	0.983589	NA	-2.05626	7.17586	-0.286553	0.774455	NA	0.61318	7.2126	0.0850152	0.932249	NA
LotjaGi1g1v0018200_LC	Retrovirus-related Pol polyprotein from transposon TNT 1-94	0.260374	2.08694	8.27988	0.25205	0.801003	NA	-0.12859	8.32911	-0.0154386	0.987682	NA	1.54356	7.20872	0.214123	0.830451	NA	-0.0888174	7.21327	-0.0123131	0.990176	NA	-1.78768	7.1813	-0.248936	0.80341	NA
LotjaGi1g1v0018300_LC	N-alpha-acetyltransferase 16, NatA auxiliary subunit	5.1022	-0.4401	2.04546	-0.215159	0.829643	0.925431	-1.99675	2.54903	-0.783337	0.433429	0.999987	4.74417	2.1239	2.2337	0.0255027	0.904557	1.36658	1.82642	0.748225	0.454325	0.797882	1.66969	1.88124	0.887548	0.374784	NA
LotjaGi1g1v0018400	rRNA 2'-O-methyltransferase fibrillarin 2	3506.68	1.1101	0.186488	5.95268	2.63784e-09	1.44187e-07	-0.0678742	0.185919	-0.365074	0.715056	0.999987	-0.00607149	0.161417	-0.0376137	0.969996	0.99991	0.129211	0.161793	0.798624	0.424508	0.780487	0.142011	0.16207	0.876229	0.380906	0.643757
LotjaGi1g1v0018500	Multidrug resistance protein ABC transporter family protein	760.198	0.796216	0.354392	2.24671	0.0246586	0.0830427	-0.0112894	0.346208	-0.0326086	0.973987	0.999987	0.139373	0.300217	0.464242	0.642474	0.99991	-0.0282018	0.300704	-0.0937859	0.925279	0.98724	-0.278085	0.30055	-0.925254	0.354834	0.621488
LotjaGi1g1v0018600	Alpha/beta-Hydrolases superfamily protein	6.02322	2.42615	1.42674	1.70048	0.08904	0.214605	2.41467	1.78687	1.35134	0.176588	0.999987	0.729666	1.07697	0.677517	0.498078	0.99991	-0.40561	1.00159	-0.404968	0.685501	0.911749	-0.597293	0.98438	-0.606771	0.544003	NA
LotjaGi1g1v0018700	Multidrug resistance protein ABC transporter family protein	515.492	0.989803	0.455748	2.17182	0.0298694	0.0960546	-0.145599	0.389474	-0.373834	0.708528	0.999987	0.072189	0.332215	0.217296	0.827978	0.99991	-0.110525	0.332637	-0.33227	0.739685	0.930413	-0.779814	0.333391	-2.33904	0.0193336	0.131533
LotjaGi1g1v0018800_LC	Alpha/beta-Hydrolases superfamily protein	0.48481	-3.76794	8.25898	-0.456224	0.648229	NA	-1.98332	8.31063	-0.238649	0.811378	NA	-0.804034	7.18637	-0.111883	0.910916	NA	1.13957	7.20538	0.158156	0.874334	NA	0.230932	7.2126	0.0320179	0.974458	NA
LotjaGi1g1v0018900_LC	Retrovirus-related Pol polyprotein from transposon TNT 1-94	0.661998	0.362438	5.41724	0.0669046	0.946658	NA	-0.00909948	5.17891	-0.00175702	0.998598	NA	-1.50419	4.66183	-0.32266	0.746952	NA	-0.35108	4.6606	-0.0753294	0.939953	NA	0.411415	4.67871	0.0879334	0.92993	NA
LotjaGi1g1v0019000	Myb transcription factor-like protein	913.767	0.432015	0.34679	1.24575	0.212855	0.393808	-0.00211207	0.344971	-0.00612245	0.995115	0.999987	-0.0135918	0.299443	-0.0453903	0.963796	0.99991	-0.54642	0.300054	-1.82107	0.0685955	0.422798	-0.71136	0.302442	-2.35205	0.01867	0.129468
LotjaGi1g1v0019100	DUF21 domain-containing protein	1255.22	-0.310555	0.129896	-2.39079	0.0168122	0.0622227	0.0831421	0.126157	0.659038	0.509872	0.999987	-0.00374418	0.110602	-0.0338528	0.972995	0.99991	-0.186022	0.111578	-1.66719	0.0954772	0.473951	-0.142355	0.112916	-1.26071	0.207413	0.469376
LotjaGi1g1v0019200	RNA-binding domain CCCH-type zinc finger protein	329.119	-0.577941	0.188699	-3.06276	0.00219302	0.0129874	-0.386518	0.17621	-2.1935	0.0282711	0.670399	-0.0728076	0.14738	-0.494013	0.621297	0.99991	-0.14278	0.14816	-0.963692	0.3352	0.718697	-0.113846	0.152592	-0.746078	0.455621	0.704883
LotjaGi1g1v0019300_LC	SNF2 domain-containing protein / helicase domain-containing protein / zinc finger protein-like protein	25.3796	0.23286	0.387548	0.600855	0.547937	0.726452	-0.036979	0.343922	-0.107522	0.914375	0.999987	-0.364808	0.307226	-1.18743	0.23506	0.99991	-0.390628	0.320507	-1.21878	0.222928	0.624959	-0.00655617	0.330401	-0.0198431	0.984169	0.994049
LotjaGi1g1v0019400	Mitochondrial transcription termination factor family protein	429.429	0.286039	0.179516	1.59339	0.111072	0.250954	0.0201571	0.164538	0.122507	0.902497	0.999987	0.0649584	0.142045	0.45731	0.647448	0.99991	-0.0749184	0.143748	-0.52118	0.602241	0.872429	0.00784272	0.145499	0.0539022	0.957013	0.982692
LotjaGi1g1v0019500	Chaperone protein DnaJ	322.032	-0.0522446	0.320001	-0.163264	0.870311	0.937028	-0.607565	0.319992	-1.89869	0.0576052	0.906229	-0.257268	0.257896	-0.997565	0.31849	0.99991	-0.142114	0.256813	-0.553374	0.580007	0.863755	-0.00684836	0.258372	-0.0265058	0.978854	0.991557
LotjaGi1g1v0019600	GRAS family transcription factor	540.025	0.112607	0.179547	0.627171	0.530547	0.713197	0.0469348	0.172141	0.272654	0.785119	0.999987	0.0185783	0.152021	0.122209	0.902734	0.99991	0.176095	0.154247	1.14164	0.253604	0.654348	0.0507157	0.154556	0.328138	0.742807	0.887426
LotjaGi1g1v0019700_LC	Retrovirus-related Pol polyprotein from transposon TNT 1-94	0.0308442	0.362431	8.32911	0.0435138	0.965292	NA	2.27699	8.2885	0.274717	0.783534	NA	0.148382	7.21327	0.0205707	0.983588	NA	-0.0888174	7.21327	-0.0123131	0.990176	NA	0.230749	7.2126	0.0319925	0.974478	NA
LotjaGi1g1v0019800	Altered inheritance of mitochondria protein 32	32.3069	2.66968	0.554848	4.81154	1.49768e-06	3.32532e-05	0.333455	0.249238	1.3379	0.180929	0.999987	0.046043	0.253078	0.181932	0.855636	0.99991	0.282124	0.279596	1.00904	0.312956	0.701161	0.0636272	0.284966	0.22328	0.823318	0.928332
LotjaGi1g1v0019900	Red chlorophyll catabolite reductase, putative	362.772	0.508974	0.18606	2.73555	0.00622768	0.0292028	-0.279232	0.159848	-1.74686	0.0806617	0.999987	0.188973	0.13651	1.38432	0.16626	0.99991	0.194837	0.137723	1.4147	0.157156	0.556198	0.148802	0.139406	1.0674	0.285791	0.555378
LotjaGi1g1v0020000_LC	GRAS family transcription factor	50.7117	0.775851	0.453657	1.71021	0.0872263	0.211051	0.0603411	0.333238	0.181075	0.856309	0.999987	0.194737	0.319037	0.610389	0.541604	0.99991	-0.309177	0.319605	-0.967372	0.333358	0.716904	-0.0181207	0.333157	-0.0543908	0.956624	0.982692
LotjaGi1g1v0020100	C2H2-like zinc finger protein	0.0614616	0.362431	8.32911	0.0435138	0.965292	NA	-0.12859	8.32911	-0.0154386	0.987682	NA	0.148382	7.21327	0.0205707	0.983588	NA	-0.0888174	7.21327	-0.0123131	0.990176	NA	-1.92922	7.1775	-0.268786	0.788094	NA
LotjaGi1g1v0020200	Hexosyltransferase	778.076	-0.0608926	0.16046	-0.379487	0.704326	0.842253	-0.0416093	0.153976	-0.270233	0.786981	0.999987	0.0602854	0.134772	0.447314	0.654649	0.99991	-0.0473068	0.13583	-0.348279	0.727631	0.92532	-0.172485	0.137139	-1.25774	0.208487	0.470519
LotjaGi1g1v0020300	WRKY family transcription factor	828.548	0.240557	0.148674	1.61802	0.105659	0.242246	-0.0779208	0.145992	-0.533734	0.593525	0.999987	0.00319871	0.128413	0.0249095	0.980127	0.99991	-0.11581	0.129128	-0.896865	0.369791	0.743771	-0.234301	0.130699	-1.79268	0.0730244	0.267565
LotjaGi1g1v0020400	Red chlorophyll catabolite reductase, putative	87.1555	-0.0652181	0.344926	-0.189078	0.850031	0.93069	0.347341	0.324866	1.06918	0.284988	0.999987	-0.0275894	0.264395	-0.104349	0.916892	0.99991	-0.109906	0.26045	-0.421986	0.673035	0.906051	0.0990978	0.266351	0.372058	0.70985	0.87072
LotjaGi1g1v0020500_LC	RNA-directed DNA polymerase (Reverse transcriptase); Ribonuclease H	0.206032	2.82424	8.28693	0.340806	0.73325	NA	0.15555	8.22852	0.0189037	0.984918	NA	0.589486	7.21327	0.0817225	0.934867	NA	-0.0888174	7.21327	-0.0123131	0.990176	NA	0.230856	7.2126	0.0320073	0.974466	NA
LotjaGi1g1v0020600	Altered inheritance of mitochondria protein 32	28.9115	-1.12103	0.361025	-3.10515	0.00190186	0.0116302	-0.43497	0.303618	-1.43262	0.151966	0.999987	-0.221635	0.30268	-0.732241	0.464022	0.99991	-0.621776	0.30952	-2.00884	0.0445544	0.356712	0.23669	0.353804	0.668987	0.503503	0.739229
LotjaGi1g1v0020700	Protein FRIGIDA	458.164	0.440215	0.152405	2.88846	0.00387137	0.0203259	-0.0451502	0.14252	-0.316799	0.751396	0.999987	-0.0610125	0.126221	-0.48338	0.628826	0.99991	-0.166319	0.127192	-1.30762	0.191001	0.592863	-0.157642	0.12867	-1.22517	0.220511	0.485834
LotjaGi1g1v0020800_LC	Retrovirus-related Pol polyprotein from transposon TNT 1-94	0	NA	NA	NA	NA	NA	NA	NA	NA	NA	NA	NA	NA	NA	NA	NA	NA	NA	NA	NA	NA	NA	NA	NA	NA	NA
LotjaGi1g1v0020900	Kinase, putative	158.075	0.463547	0.279548	1.6582	0.0972767	0.2282	-0.288722	0.256226	-1.12683	0.259815	0.999987	-0.281859	0.233458	-1.20732	0.227308	0.99991	-0.027571	0.236319	-0.116669	0.907123	0.982269	-0.023332	0.238449	-0.0978493	0.922052	0.969248
LotjaGi1g1v0021000	Kinase, putative	794.507	0.199364	0.221236	0.901138	0.367515	0.563928	0.313144	0.216032	1.44952	0.147192	0.999987	-0.112378	0.189392	-0.593362	0.552939	0.99991	0.40472	0.190311	2.12662	0.0334515	0.31869	-0.125765	0.188814	-0.666076	0.505363	0.740471
LotjaGi1g1v0021100	Receptor-like kinase	0.192234	0.362431	8.32911	0.0435138	0.965292	NA	-0.12859	8.32911	-0.0154386	0.987682	NA	2.02364	7.2014	0.281006	0.778706	NA	0.3933	7.21327	0.0545245	0.956517	NA	-0.811972	7.20747	-0.112657	0.910302	NA
LotjaGi1g1v0021200	RNA-binding protein, putative	2178.13	-0.00356171	0.0924264	-0.0385356	0.969261	0.98178	-0.0685373	0.0864384	-0.792903	0.427835	0.999987	0.117629	0.0757164	1.55354	0.120294	0.99991	0.185798	0.0762829	2.43564	0.0148653	0.223369	0.122405	0.077022	1.58923	0.112009	0.335935
LotjaGi1g1v0021300	Calcium-dependent lipid-binding domain-containing protein	3312.97	0.413081	0.161143	2.56344	0.010364	0.042913	-0.0788306	0.160729	-0.490458	0.62381	0.999987	-0.063338	0.139101	-0.455337	0.648867	0.99991	-0.0172167	0.139345	-0.123554	0.901668	0.980232	0.038451	0.139341	0.275949	0.782587	0.908274
LotjaGi1g1v0021400	Kinesin-related protein	758.868	-0.196258	0.270728	-0.724926	0.468498	0.659568	-0.0180257	0.268622	-0.0671042	0.946499	0.999987	0.00528404	0.233599	0.0226202	0.981953	0.99991	-0.0546032	0.234758	-0.232593	0.816077	0.955924	-0.0712575	0.23764	-0.299854	0.764288	0.899165
LotjaGi1g1v0021500	Mitochondrial import inner membrane translocase subunit TIM22	871.756	0.569001	0.117963	4.82355	1.41023e-06	3.17486e-05	-0.080698	0.115777	-0.697011	0.485796	0.999987	0.0166819	0.101863	0.163769	0.869913	0.99991	0.0513269	0.103434	0.496227	0.619734	0.881688	0.140124	0.10492	1.33553	0.181702	0.43612
LotjaGi1g1v0021600	Tubulin-specific chaperone A	902.381	0.28851	0.115064	2.50738	0.012163	0.0485615	-0.0103464	0.115493	-0.0895843	0.928618	0.999987	-0.0383603	0.101091	-0.379463	0.704344	0.99991	0.0183071	0.102578	0.17847	0.858354	0.968861	-0.136143	0.105072	-1.29571	0.195074	0.45295
LotjaGi1g1v0021700	Pirin-like protein	109.635	-0.820164	0.295833	-2.77239	0.00556464	0.0268451	-0.0797343	0.280584	-0.284173	0.776278	0.999987	-0.468032	0.250419	-1.86899	0.0616237	0.99991	-0.100872	0.25841	-0.390358	0.696272	0.916466	-0.122307	0.263563	-0.464052	0.64261	0.83223
LotjaGi1g1v0021800	Glycerophosphodiester phosphodiesterase	7215.82	0.0404367	0.164917	0.245194	0.806306	0.910483	-0.293848	0.164142	-1.79021	0.0734202	0.999987	0.222026	0.142385	1.55934	0.118917	0.99991	0.131046	0.142441	0.920008	0.357568	0.735751	0.0486591	0.142486	0.341501	0.732727	0.883347
LotjaGi1g1v0021900	Lipid transfer protein	6284.61	0.878424	0.434974	2.01949	0.0434365	0.12693	-0.212799	0.435357	-0.488793	0.624988	0.999987	0.237855	0.37678	0.631283	0.527855	0.99991	0.981539	0.376853	2.60457	0.00919896	0.178673	0.605116	0.376708	1.60633	0.108202	0.328878
LotjaGi1g1v0022000	Pentatricopeptide repeat-containing family protein	90.5671	0.874804	0.279271	3.13245	0.00173353	0.0108267	0.0843322	0.28992	0.290881	0.771142	0.999987	-0.187569	0.253023	-0.741312	0.458505	0.99991	0.0037942	0.259935	0.0145967	0.988354	0.99699	0.0753638	0.268429	0.280759	0.778896	0.90648
LotjaGi1g1v0022100	Lipid transfer protein	9500.97	1.06157	0.466879	2.27376	0.0229805	0.0784858	-0.0291461	0.466983	-0.0624135	0.950234	0.999987	0.113409	0.404416	0.280425	0.779151	0.99991	1.10182	0.404502	2.7239	0.00645152	0.149093	0.788106	0.40439	1.94888	0.0513103	0.220827
LotjaGi1g1v0022200	Pentatricopeptide repeat-containing family protein	499.557	0.732003	0.272324	2.68799	0.00718844	0.0326345	-0.00206144	0.268574	-0.00767553	0.993876	0.999987	0.0348785	0.259542	0.134385	0.893098	0.99991	-0.44303	0.260629	-1.69985	0.0891596	0.462792	-0.408497	0.272193	-1.50076	0.133417	0.37001
LotjaGi1g1v0022300	Fimbrin, putative	422.072	-0.463648	0.25184	-1.84105	0.0656147	0.171724	-0.294204	0.238702	-1.23252	0.217757	0.999987	0.221285	0.209457	1.05647	0.290755	0.99991	-0.167561	0.209706	-0.799027	0.424275	0.78032	-0.200357	0.210804	-0.950443	0.341887	0.60921
LotjaGi1g1v0022400	Hydroxyacylglutathione hydrolase	784.634	-0.661154	0.142409	-4.64264	3.4399e-06	6.63795e-05	-0.087795	0.13559	-0.647506	0.517305	0.999987	0.0964901	0.116384	0.829069	0.407065	0.99991	-0.182205	0.117756	-1.5473	0.121791	0.513157	-0.101815	0.11949	-0.852076	0.394172	0.653913
LotjaGi1g1v0022500_LC	Enhanced downy mildew 2, putative	980.449	-0.200472	0.218232	-0.918619	0.358295	0.554862	0.0415346	0.212699	0.195274	0.845179	0.999987	-0.133359	0.184733	-0.721904	0.470353	0.99991	-0.293295	0.185279	-1.58299	0.113423	0.501505	-0.430048	0.186766	-2.3026	0.0213013	0.138636
LotjaGi1g1v0022600	V-type proton ATPase subunit e	387.908	0.121934	0.238847	0.510509	0.609695	0.773131	-0.0896971	0.233902	-0.383481	0.701363	0.999987	0.186541	0.205898	0.905989	0.364942	0.99991	0.220763	0.206033	1.07149	0.283948	0.679125	0.358328	0.206629	1.73416	0.0828898	0.285897
LotjaGi1g1v0022700	Syntaxin, putative	766.158	-0.540973	0.188675	-2.86722	0.0041409	0.0214917	-0.0649581	0.183352	-0.354281	0.723128	0.999987	-0.048156	0.160407	-0.300211	0.764016	0.99991	-0.138451	0.160383	-0.863254	0.387998	0.757914	0.159019	0.160724	0.989388	0.322473	0.592266
LotjaGi1g1v0022800	Cell division FtsZ-like protein	766.431	0.0835622	0.116771	0.715609	0.474233	0.664343	-0.0787387	0.114388	-0.688345	0.491235	0.999987	0.0398255	0.100893	0.39473	0.693042	0.99991	0.098795	0.102983	0.959331	0.337392	0.720522	0.0177208	0.104899	0.168933	0.865849	0.947875
LotjaGi1g1v0022900	Serine/threonine-protein phosphatase	767.314	0.208194	0.116903	1.78091	0.0749265	0.189242	0.0530229	0.111123	0.477156	0.633251	0.999987	0.0787478	0.0979694	0.803799	0.421513	0.99991	0.115512	0.0991404	1.16514	0.243963	0.645489	0.137077	0.100625	1.36225	0.173118	0.425196
LotjaGi1g1v0023000	Lipid-binding serum glycoprotein family protein, putative	8374.92	0.0595137	0.202914	0.293295	0.769296	0.886093	-0.181068	0.2024	-0.894607	0.370997	0.999987	0.218691	0.175341	1.24724	0.212311	0.99991	0.351533	0.175444	2.00368	0.0451044	0.358563	0.547917	0.175384	3.1241	0.0017835	0.0397535
LotjaGi1g1v0023100	Leucine-rich repeat receptor-like protein kinase family protein	239.854	1.06745	0.287512	3.71273	0.000205039	0.00195709	0.288443	0.238907	1.20734	0.2273	0.999987	-0.0016696	0.210495	-0.00793177	0.993671	0.99991	0.38706	0.21191	1.82653	0.0677708	0.419751	-0.153267	0.210734	-0.7273	0.467042	0.713842
LotjaGi1g1v0023200_LC	Major facilitator superfamily protein	0.330514	2.26516	5.75013	0.393932	0.693631	NA	0.526102	5.59727	0.0939925	0.925115	NA	0.148385	5.00755	0.0296323	0.97636	NA	-0.0888188	5.00755	-0.017737	0.985849	NA	-0.303837	5.00092	-0.0607563	0.951553	NA
LotjaGi1g1v0023300_LC	B-cell lymphoma/leukemia 10	14.3704	0.995552	0.567625	1.75389	0.0794493	0.197589	0.544006	0.497162	1.09422	0.273857	0.999987	-0.334341	0.826725	-0.404417	0.685906	0.99991	-0.89086	0.895723	-0.99457	0.319945	0.708106	1.03852	1.05125	0.987896	0.323204	0.592811
LotjaGi1g1v0023400	PHD-finger protein	721.457	-0.0227646	0.14298	-0.159216	0.873499	0.938551	0.045012	0.130543	0.344805	0.730241	0.999987	-0.060708	0.115719	-0.524614	0.599852	0.99991	-0.168964	0.116454	-1.45091	0.146806	0.544613	-0.325847	0.117812	-2.76583	0.00567781	0.0697264
LotjaGi1g1v0023500	Carboxyl methyltransferase	529.051	2.80466	0.381031	7.36069	1.82956e-13	2.89586e-11	2.89444	0.374538	7.72802	1.09233e-14	7.61676e-12	0.730843	0.322781	2.26421	0.0235614	0.879206	2.29121	0.325478	7.03951	1.92922e-12	9.50556e-10	2.40332	0.325778	7.37718	1.61679e-13	6.81943e-11
LotjaGi1g1v0023600	Vacuolar protein sorting-associated protein VTA1 like	1111.14	-0.0509228	0.137198	-0.371164	0.710516	0.846672	-0.0311097	0.133541	-0.232961	0.815792	0.999987	-0.0919096	0.117108	-0.78483	0.432553	0.99991	-0.187038	0.117637	-1.58995	0.111846	0.499037	-0.200308	0.11866	-1.68809	0.0913949	0.301257
LotjaGi1g1v0023700	Mitochondrial transcription termination factor family protein	132.502	0.137338	0.168647	0.814348	0.415446	0.611382	-0.0223076	0.141877	-0.157232	0.875062	0.999987	0.0772479	0.133548	0.578426	0.562976	0.99991	0.187174	0.139575	1.34103	0.17991	0.582764	0.175368	0.139264	1.25925	0.20794	0.470134
LotjaGi1g1v0023800	Microtubule associated protein 65	643.795	-0.242224	0.313551	-0.772516	0.439809	0.634021	-0.209968	0.309706	-0.67796	0.497797	0.999987	0.123674	0.26899	0.45977	0.645681	0.99991	-0.0855735	0.269875	-0.317086	0.751178	0.934782	-0.421106	0.269963	-1.55987	0.118791	0.347903
LotjaGi1g1v0023900	Phosphatidate cytidylyltransferase	3.23649	-3.41543	1.564	-2.18378	0.0289787	0.0938605	1.45044	1.20487	1.20381	0.228662	0.999987	1.61049	1.11635	1.44264	0.149123	0.99991	1.23911	1.00207	1.23654	0.216258	0.620545	2.38873	1.01318	2.35765	0.0183912	NA
LotjaGi1g1v0024000	Trigger factor	361.661	-0.226609	0.353597	-0.640867	0.521609	0.704877	0.399449	0.329435	1.21253	0.225311	0.999987	-0.0127865	0.284081	-0.0450101	0.964099	0.99991	-0.0590454	0.286987	-0.205743	0.836992	0.963219	-0.0230349	0.291035	-0.0791483	0.936915	0.975595
LotjaGi1g1v0024100_LC	trehalose phosphate synthase	8.95674	1.84055	0.946653	1.94427	0.051863	0.14411	0.747055	0.906538	0.824074	0.409897	0.999987	-0.560925	0.904791	-0.61995	0.535291	0.99991	1.18137	0.967767	1.22072	0.222191	0.624128	-0.0834315	1.02329	-0.0815325	0.935019	NA
LotjaGi1g1v0024200	proton pump interactor 1	163.235	0.0456391	0.294518	0.154962	0.876851	0.939608	-0.0181467	0.27796	-0.0652855	0.947947	0.999987	-0.116737	0.244553	-0.477348	0.633114	0.99991	0.16271	0.245888	0.661722	0.508149	0.827011	0.111527	0.248313	0.449139	0.653331	0.83746
LotjaGi1g1v0024300	Flowering promoting factor 1	1.35507	0.362431	8.32911	0.0435138	0.965292	0.979529	0.787005	8.16538	0.0963832	0.923216	0.999987	0.148382	7.21327	0.0205707	0.983588	NA	-0.0888174	7.21327	-0.0123131	0.990176	NA	0.230941	7.2126	0.0320192	0.974457	NA
LotjaGi1g1v0024400_LC	Integrin beta-2	485.575	-0.379788	0.164677	-2.30625	0.0210965	0.0737313	-0.0201441	0.157089	-0.128234	0.897964	0.999987	0.106047	0.140312	0.755794	0.449773	0.99991	-0.0549397	0.141318	-0.388765	0.69745	0.916717	0.230178	0.142821	1.61166	0.107036	0.326911
LotjaGi1g1v0024500_LC	Protease inhibitor/seed storage/lipid transfer protein family protein	0	NA	NA	NA	NA	NA	NA	NA	NA	NA	NA	NA	NA	NA	NA	NA	NA	NA	NA	NA	NA	NA	NA	NA	NA	NA
LotjaGi1g1v0024600	Protease inhibitor/seed storage/lipid transfer protein family protein	0	NA	NA	NA	NA	NA	NA	NA	NA	NA	NA	NA	NA	NA	NA	NA	NA	NA	NA	NA	NA	NA	NA	NA	NA	NA
LotjaGi1g1v0024700	GrpE protein homolog	628.041	0.639838	0.247435	2.58589	0.00971287	0.0408044	-0.241195	0.242745	-0.993615	0.32041	0.999987	0.0670043	0.211886	0.316227	0.75183	0.99991	-0.129431	0.213026	-0.607581	0.543465	0.845651	-0.0282403	0.215144	-0.131262	0.895568	0.957833
LotjaGi1g1v0024800	EH domain-containing protein 1	1029.96	-0.458055	0.12258	-3.73679	0.000186387	0.0018119	-0.0828782	0.117375	-0.706096	0.480129	0.999987	0.0102	0.102881	0.0991437	0.921024	0.99991	0.0922893	0.104033	0.887119	0.375015	0.747398	0.084148	0.104254	0.807142	0.419585	0.674689
LotjaGi1g1v0024900	Protein transport SEC13-like protein	1384.73	0.205919	0.123545	1.66676	0.0955626	0.225449	-0.0355003	0.121645	-0.291835	0.770413	0.999987	0.0775548	0.106844	0.725867	0.467921	0.99991	0.328	0.107707	3.0453	0.0023245	0.0846108	0.0622873	0.108322	0.575021	0.565277	0.783705
LotjaGi1g1v0025000	Ethylene-responsive transcription factor, putative	1570	0.318543	0.20169	1.57937	0.114251	0.256009	0.130208	0.201895	0.644932	0.518971	0.999987	0.161455	0.175485	0.920052	0.357546	0.99991	0.403312	0.175461	2.29858	0.0215288	0.26195	0.398409	0.17585	2.26562	0.0234746	0.147106
LotjaGi1g1v0025100	Glucan endo-1,3-beta-glucosidase, putative	1489.66	-0.868699	0.181028	-4.79869	1.59705e-06	3.49778e-05	0.121394	0.181001	0.670681	0.502424	0.999987	-0.065545	0.157433	-0.416336	0.677164	0.99991	0.143948	0.157376	0.914678	0.360361	0.738164	-0.167909	0.157682	-1.06486	0.286939	0.556058
LotjaGi1g1v0025200	Protease inhibitor/seed storage/lipid transfer protein family protein	0.0248596	0.362431	8.32911	0.0435138	0.965292	NA	-0.12859	8.32911	-0.0154386	0.987682	NA	0.148382	7.21327	0.0205707	0.983588	NA	-0.0888174	7.21327	-0.0123131	0.990176	NA	0.230725	7.2126	0.0319892	0.974481	NA
LotjaGi1g1v0025300_LC	FAD/NAD(P)-binding oxidoreductase family protein	48.5428	2.38075	0.431301	5.51993	3.39138e-08	1.31977e-06	0.386694	0.37017	1.04464	0.29619	0.999987	0.174691	0.334966	0.521518	0.602006	0.99991	0.808059	0.353322	2.28703	0.0221939	0.265919	1.0557	0.370137	2.85218	0.00434209	0.0617112
LotjaGi1g1v0025400_LC	Protein-L-isoaspartate O-methyltransferase	0.595527	1.31988	6.78005	0.194671	0.84565	NA	0.413242	6.58594	0.062746	0.949969	NA	0.148387	5.87171	0.0252714	0.979838	NA	0.368167	5.87171	0.0627019	0.950004	NA	0.230879	5.87135	0.039323	0.968633	NA
LotjaGi1g1v0025500	Endoglucanase	79.2224	-0.900343	0.254473	-3.53807	0.000403068	0.00337343	0.589302	0.243418	2.42095	0.0154801	0.484302	-0.215563	0.222741	-0.967775	0.333157	0.99991	0.105491	0.235247	0.448427	0.653845	0.896779	-0.240834	0.239989	-1.00352	0.315609	0.586022
LotjaGi1g1v0025600	Adenylyltransferase and sulfurtransferase MOCS3	952.246	-0.304763	0.113286	-2.69021	0.00714062	0.0324688	-0.0935979	0.109401	-0.855546	0.392249	0.999987	-0.193944	0.0963022	-2.01391	0.0440192	0.99991	-0.0525391	0.0977522	-0.537472	0.590941	0.867747	0.118374	0.0983454	1.20366	0.228722	0.49539
LotjaGi1g1v0025700	Aspartate carbamoyltransferase	581.952	0.622794	0.150369	4.14176	3.44652e-05	0.000461923	-0.0088299	0.144542	-0.0610887	0.951289	0.999987	0.0196029	0.127885	0.153285	0.878173	0.99991	0.0865561	0.130275	0.66441	0.506428	0.825819	0.153988	0.132521	1.16199	0.245241	0.513779
LotjaGi1g1v0025800	WRKY family transcription factor	50.553	1.22479	0.437358	2.80043	0.00510339	0.0251322	1.21148	0.402466	3.01013	0.00261132	0.145827	0.855975	0.367314	2.33036	0.019787	0.806984	0.0872001	0.353886	0.246407	0.805367	0.951238	0.758347	0.369154	2.05429	0.0399481	0.194405
LotjaGi1g1v0025900	Protein suppressor of white apricot	2341.86	-0.558932	0.206551	-2.70602	0.00680946	0.0313141	0.118051	0.205235	0.575196	0.565159	0.999987	0.00474369	0.178139	0.0266291	0.978756	0.99991	-0.308969	0.178416	-1.73174	0.0833207	0.453208	-0.298525	0.179101	-1.6668	0.0955549	0.307754
LotjaGi1g1v0026000	UPF0505 protein C16orf62	976.425	-0.575329	0.135071	-4.25946	2.04918e-05	0.00029926	-0.0312887	0.126299	-0.247736	0.804339	0.999987	-0.0775449	0.111207	-0.697301	0.485614	0.99991	0.050277	0.112346	0.447519	0.6545	0.897198	0.24033	0.112396	2.13825	0.0324961	0.174249
LotjaGi1g1v0026100	Cytochrome b561 and domon domain-containing protein	43.5217	0.0407079	0.424328	0.0959349	0.923572	0.961783	-0.0183921	0.423246	-0.0434549	0.965339	0.999987	-0.162157	0.376656	-0.430516	0.66682	0.99991	-0.0656061	0.383766	-0.170953	0.86426	0.97043	-0.125798	0.391979	-0.320929	0.748264	0.89039
LotjaGi1g1v0026200	Cell differentiation protein rcd1, putative	71.9028	0.0951202	0.219496	0.433357	0.664755	0.815922	-0.281676	0.198483	-1.41914	0.155858	0.999987	0.166789	0.191641	0.87032	0.384126	0.99991	0.0546458	0.200906	0.271997	0.785625	0.945672	0.845259	0.222532	3.79838	0.000145646	0.00762401
LotjaGi1g1v0026300	Cell differentiation protein RCD1 like	22.7174	0.834272	0.342699	2.43442	0.0149159	0.0569358	-0.384268	0.326928	-1.17539	0.239838	0.999987	0.243006	0.329342	0.737852	0.460604	0.99991	0.161372	0.352769	0.457443	0.647353	0.894263	0.427841	0.37925	1.12812	0.259267	0.528879
LotjaGi1g1v0026400	Ribonuclease 3-like protein 3	75.8683	-0.355276	0.278344	-1.27639	0.201818	0.379928	-0.267527	0.265256	-1.00856	0.313186	0.999987	0.21248	0.244304	0.869735	0.384445	0.99991	0.410395	0.258751	1.58606	0.112726	0.500719	0.0767983	0.253176	0.30334	0.761631	0.897387
LotjaGi1g1v0026500	DUF4408 domain protein	871.357	-0.93494	0.79968	-1.16914	0.242346	0.429138	0.231386	0.790018	0.292887	0.769608	0.999987	-0.494291	0.684266	-0.722366	0.470069	0.99991	0.0737742	0.685636	0.1076	0.914313	0.983941	0.095221	0.686541	0.138697	0.88969	0.955659
LotjaGi1g1v0026600	Pescadillo homolog	471.292	0.142836	0.210514	0.67851	0.497448	0.684837	0.0253002	0.203258	0.124473	0.90094	0.999987	-0.00185218	0.178099	-0.0103997	0.991702	0.99991	-0.282325	0.179758	-1.57058	0.11628	0.505554	-0.286792	0.183382	-1.56391	0.11784	0.345994
LotjaGi1g1v0026700	GDP-L-galactose phosphorylase 1	5492.8	0.719668	0.265577	2.70983	0.00673167	0.0310304	0.346311	0.264693	1.30835	0.190755	0.999987	0.0382832	0.229022	0.16716	0.867244	0.99991	-0.0297545	0.228952	-0.129959	0.896599	0.979205	0.212232	0.229029	0.926663	0.354102	0.620924
LotjaGi1g1v0026800_LC	Coiled-coil and C2 domain-containing protein 1A	1.916	-0.545463	1.87203	-0.291376	0.770764	0.886729	-1.41948	1.42047	-0.999302	0.317648	0.999987	0.228028	1.03965	0.219332	0.826392	NA	1.07394	1.44117	0.745186	0.456159	NA	-1.90584	1.38461	-1.37645	0.168683	NA
LotjaGi1g1v0026900	Acetyltransferase component of pyruvate dehydrogenase complex	4649.88	0.195617	0.10823	1.80742	0.0706963	0.181363	-0.146849	0.107298	-1.36862	0.171119	0.999987	0.108507	0.0933555	1.16229	0.245116	0.99991	0.0898091	0.0937048	0.958425	0.337848	0.720745	0.15568	0.0939059	1.65783	0.0973517	0.310306
LotjaGi1g1v0027000	Transmembrane 9 superfamily member	12.0607	-2.52075	1.51708	-1.66158	0.0965978	0.227082	-2.71036	1.45295	-1.86542	0.0621223	0.935096	-0.579008	0.574762	-1.00739	0.313749	0.99991	-0.117459	0.594664	-0.197522	0.843419	0.965013	1.04148	0.665921	1.56397	0.117825	0.345994
LotjaGi1g1v0027100	Rab3 GTPase-activating protein catalytic subunit	1327.65	-0.0829762	0.11882	-0.698337	0.484966	0.674182	0.27697	0.114877	2.41102	0.015908	0.493894	0.220512	0.101086	2.18144	0.0291511	0.958568	0.10409	0.101852	1.02197	0.306795	0.696445	0.10891	0.102983	1.05755	0.290259	0.559326
LotjaGi1g1v0027200	DNA mismatch repair protein mutS	23.0879	0.82869	0.585507	1.41534	0.15697	0.321385	-0.190262	0.440756	-0.431672	0.66598	0.999987	0.232168	0.419398	0.553574	0.579871	0.99991	0.382738	0.42246	0.905975	0.364949	0.740987	-0.321009	0.43596	-0.736327	0.461531	0.709424
LotjaGi1g1v0027300	GDSL esterase/lipase	190.308	-0.853857	0.243016	-3.51358	0.000442103	0.00363604	-0.139723	0.244873	-0.570595	0.568274	0.999987	0.223513	0.212614	1.05126	0.293139	0.99991	0.177777	0.214863	0.827395	0.408013	0.771059	-0.243934	0.215383	-1.13256	0.257399	0.52678
LotjaGi1g1v0027400	Bromodomain-containing protein, putative	1736.01	-0.171273	0.176941	-0.967966	0.333061	0.529548	0.0236527	0.174543	0.135512	0.892207	0.999987	0.04759	0.151943	0.313209	0.754122	0.99991	-0.131268	0.152282	-0.862008	0.388683	0.758178	-0.524039	0.153064	-3.42367	0.000617816	0.0203462
LotjaGi1g1v0027500_LC	Aldolase-type TIM barrel family protein	89.5527	1.06632	0.36652	2.90932	0.00362218	0.0192963	0.527465	0.366357	1.43976	0.149936	0.999987	-0.676725	0.302986	-2.23352	0.0255148	0.904557	0.913312	0.308459	2.96089	0.00306756	0.0995433	0.495551	0.299916	1.6523	0.0984737	0.312475
LotjaGi1g1v0027600_LC	RNA-directed DNA polymerase (reverse transcriptase)-related family protein	490.348	-0.00783567	0.154177	-0.0508225	0.959467	0.979391	0.0627208	0.141691	0.44266	0.658012	0.999987	-0.0197592	0.126755	-0.155885	0.876124	0.99991	0.11237	0.128962	0.871342	0.383568	0.755566	0.226898	0.130296	1.74141	0.0816119	0.283698
LotjaGi1g1v0027700_LC	Disease resistance protein (TIR-NBS-LRR class)	301.965	-0.0494344	0.198207	-0.249408	0.803045	0.908032	-0.0999365	0.176657	-0.56571	0.571591	0.999987	-0.14342	0.156335	-0.917393	0.358937	0.99991	-0.241641	0.159913	-1.51107	0.130769	0.524736	-0.455253	0.160815	-2.83091	0.0046416	0.0637472
LotjaGi1g1v0027800	LOB domain-containing protein, putative	0.963907	2.39507	2.09827	1.14145	0.253685	0.442893	0.93619	2.03104	0.460941	0.644841	0.999987	0.0898273	1.89127	0.0474959	0.962118	NA	0.432165	2.10415	0.205387	0.837269	NA	2.17135	2.09402	1.03693	0.299768	NA
LotjaGi1g1v0027900	Mitochondrial glycoprotein family protein, putative	435.442	0.233441	0.143214	1.63002	0.103097	0.238002	-0.107244	0.13624	-0.787168	0.431184	0.999987	0.218673	0.122185	1.7897	0.0735027	0.99991	0.135694	0.123458	1.09911	0.27172	0.668352	0.185631	0.124616	1.48962	0.136324	0.373609
LotjaGi1g1v0028000	F-box/LRR-repeat protein, putative	203.7	0.142681	0.194187	0.73476	0.462485	0.654676	0.327306	0.17807	1.83808	0.066051	0.96041	-0.00154968	0.156259	-0.00991735	0.992087	0.99991	0.173318	0.158978	1.0902	0.275625	0.672821	0.282124	0.161057	1.75171	0.0798238	0.280671
LotjaGi1g1v0028100_LC	F-box protein	0	NA	NA	NA	NA	NA	NA	NA	NA	NA	NA	NA	NA	NA	NA	NA	NA	NA	NA	NA	NA	NA	NA	NA	NA	NA
LotjaGi1g1v0028200_LC	F-box family protein, putative	0	NA	NA	NA	NA	NA	NA	NA	NA	NA	NA	NA	NA	NA	NA	NA	NA	NA	NA	NA	NA	NA	NA	NA	NA	NA
LotjaGi1g1v0028300	Geranylgeranyl pyrophosphate synthase	6.89468	-0.39969	0.769992	-0.519083	0.603703	0.768839	0.445117	0.772002	0.576575	0.564227	0.999987	0.71507	0.694411	1.02975	0.303127	0.99991	-0.0273888	0.725712	-0.0377406	0.969895	0.99699	-0.423309	0.704867	-0.600551	0.548139	NA
LotjaGi1g1v0028400_LC	RNA-directed DNA polymerase (Reverse transcriptase); Ribonuclease H	0	NA	NA	NA	NA	NA	NA	NA	NA	NA	NA	NA	NA	NA	NA	NA	NA	NA	NA	NA	NA	NA	NA	NA	NA	NA
LotjaGi1g1v0028500	senescence regulator (Protein of unknown function, DUF584)	17.3466	0.776272	0.406953	1.90752	0.0564528	0.153233	0.0556889	0.356573	0.156178	0.875893	0.999987	-0.136818	0.375187	-0.364667	0.71536	0.99991	0.653048	0.439782	1.48494	0.13756	0.533427	-0.282317	0.379086	-0.744731	0.456435	0.705595
LotjaGi1g1v0028600	Aconitate hydratase	5.007	2.08827	1.51257	1.38061	0.167398	0.335076	-0.719448	0.799385	-0.900001	0.36812	0.999987	0.529349	0.743122	0.712331	0.47626	0.99991	-0.91569	0.745816	-1.22777	0.219534	0.623277	-0.162785	0.789517	-0.206183	0.836648	NA
LotjaGi1g1v0028700	Syntaxin-61	562.862	-0.152773	0.148239	-1.03059	0.302735	0.49693	-0.000976504	0.141413	-0.00690531	0.99449	0.999987	0.118538	0.124927	0.948857	0.342694	0.99991	-0.0933543	0.127036	-0.734867	0.462421	0.801509	-0.259724	0.129336	-2.00813	0.044629	0.205359
LotjaGi1g1v0028800	Translation factor SUI1	531.008	-0.388437	0.221108	-1.75678	0.078956	0.196712	-0.44869	0.223575	-2.00689	0.0447617	0.813581	0.179212	0.194289	0.922398	0.356321	0.99991	0.268533	0.194645	1.3796	0.167709	0.56916	0.125814	0.194055	0.648341	0.516765	0.749368
LotjaGi1g1v0028900	Calcium-dependent kinase	208.655	0.102383	0.276069	0.370859	0.710743	0.846865	-0.234324	0.273479	-0.856828	0.39154	0.999987	0.110473	0.242482	0.455595	0.648681	0.99991	0.172803	0.245772	0.703104	0.481991	0.81109	0.179918	0.251551	0.715234	0.474464	0.718974
LotjaGi1g1v0029000	RING/U-box superfamily protein	9.23442	0.46813	1.19084	0.39311	0.694239	0.835613	-0.505065	0.93432	-0.540569	0.588804	0.999987	-1.108	0.89077	-1.24387	0.213548	0.99991	1.16411	0.934879	1.2452	0.213059	0.617402	-0.0317696	0.85804	-0.0370258	0.970464	NA
LotjaGi1g1v0029100	Endoribonuclease L-PSP family protein	1031.53	0.761037	0.221235	3.43996	0.000581809	0.00454181	-0.236358	0.220751	-1.0707	0.284305	0.999987	0.272816	0.19153	1.4244	0.154331	0.99991	0.264883	0.191993	1.37965	0.167694	0.56916	0.509819	0.192	2.65531	0.00792362	0.08186
LotjaGi1g1v0029200_LC	ATP-dependent Clp protease ATP-binding subunit ClpX	143.701	0.139096	0.188863	0.736494	0.46143	0.653684	0.0518937	0.174812	0.296855	0.766577	0.999987	-0.0615079	0.1678	-0.366554	0.713951	0.99991	0.393941	0.174511	2.2574	0.0239829	0.27508	0.0711256	0.173679	0.409524	0.682155	0.855624
LotjaGi1g1v0029300_LC	Translation initiation factor IF-2	4.37504	-2.2648	1.88874	-1.1991	0.230488	0.415231	1.42921	1.26543	1.12942	0.258719	0.999987	-4.10884	1.41142	-2.91115	0.00360101	0.294709	-0.681975	1.19398	-0.57118	0.567878	0.858556	0.0601173	1.24903	0.0481312	0.961612	NA
LotjaGi1g1v0029400	Ubiquitin thioesterase OTU1	754.926	0.107829	0.147926	0.728939	0.466039	0.657398	-0.0725797	0.145814	-0.497755	0.618657	0.999987	-0.0182513	0.127012	-0.143697	0.88574	0.99991	0.0859369	0.12808	0.67096	0.502246	0.823702	0.0702384	0.128667	0.545895	0.585138	0.797529
LotjaGi1g1v0029500	DUF4228 domain protein	400.776	0.0863518	0.315476	0.273719	0.7843	0.894877	-0.372468	0.317482	-1.17319	0.240718	0.999987	0.32893	0.271315	1.21236	0.225376	0.99991	0.534202	0.271257	1.96935	0.0489124	0.370647	0.162902	0.270136	0.603038	0.546484	0.770459
LotjaGi1g1v0029600_LC	RNA-directed DNA polymerase (Reverse transcriptase)	32.1554	-1.0109	0.69865	-1.44694	0.147914	0.308104	-0.817241	0.504993	-1.61832	0.105593	0.999987	0.265329	0.473609	0.560227	0.575325	0.99991	1.03021	0.473461	2.17591	0.0295618	0.302126	0.058822	0.448272	0.131219	0.895602	0.957833
LotjaGi1g1v0029700	Peptide methionine sulfoxide reductase MsrA	2859.23	-0.891596	0.169159	-5.27075	1.35868e-07	4.333e-06	-0.137212	0.164648	-0.833365	0.404639	0.999987	-0.0276219	0.141325	-0.195449	0.845041	0.99991	-0.116685	0.141366	-0.825411	0.409138	0.772178	0.120026	0.141731	0.846854	0.397077	0.656348
LotjaGi1g1v0029800_LC	F-box family protein	0.0194495	0.362431	8.32911	0.0435138	0.965292	NA	-0.12859	8.32911	-0.0154386	0.987682	NA	-0.813382	7.21327	-0.112762	0.910219	NA	-0.0888174	7.21327	-0.0123131	0.990176	NA	0.230724	7.2126	0.0319891	0.974481	NA
LotjaGi1g1v0029900_LC	F-box protein	0	NA	NA	NA	NA	NA	NA	NA	NA	NA	NA	NA	NA	NA	NA	NA	NA	NA	NA	NA	NA	NA	NA	NA	NA	NA
LotjaGi1g1v0030000_LC	regulatory particle triple-A ATPase 6A	65.4924	0.105989	0.272934	0.388331	0.697771	0.837676	0.0455792	0.272969	0.166976	0.867389	0.999987	0.149521	0.237379	0.629881	0.528773	0.99991	0.0920283	0.241494	0.381078	0.703145	0.91917	0.369536	0.255142	1.44836	0.147517	0.390259
LotjaGi1g1v0030100_LC	Peptide methionine sulfoxide reductase MsrA	0.0286538	0.362431	8.32911	0.0435138	0.965292	NA	-0.12859	8.32911	-0.0154386	0.987682	NA	0.148373	7.21327	0.0205695	0.983589	NA	-0.0888257	7.21327	-0.0123142	0.990175	NA	0.711481	7.2126	0.0986442	0.921421	NA
LotjaGi1g1v0030200_LC	Glutathione S-transferase T3	1.18538	2.53287	2.53595	0.998786	0.317898	0.513574	1.76395	2.85447	0.617962	0.536601	0.999987	1.10802	2.52436	0.438932	0.660711	NA	1.83173	2.47916	0.738851	0.459998	NA	1.22878	2.3273	0.527984	0.59751	NA
LotjaGi1g1v0030300	actin cytoskeleton-regulatory complex pan-like protein	895.532	0.0564351	0.262161	0.215269	0.829558	0.925431	-0.122432	0.258119	-0.474325	0.635268	0.999987	-0.0718995	0.224308	-0.320539	0.74856	0.99991	-0.279979	0.224969	-1.24453	0.213306	0.617505	-0.498211	0.226541	-2.19921	0.0278627	0.159977
LotjaGi1g1v0030400_LC	LINE-1 reverse transcriptase isogeny	20.8647	0.357216	0.372387	0.95926	0.337428	0.534252	0.0916425	0.303527	0.301925	0.762709	0.999987	-0.221185	0.361076	-0.612572	0.540159	0.99991	0.288362	0.388655	0.741948	0.458119	0.799544	0.200969	0.393557	0.510649	0.609597	0.811852
LotjaGi1g1v0030500_LC	Polynucleotidyl transferase, ribonuclease H-like superfamily protein	0.139174	2.38412	8.30199	0.287174	0.773979	NA	1.89196	8.30266	0.227874	0.819744	NA	0.148382	7.21327	0.0205707	0.983588	NA	0.377555	7.21327	0.0523418	0.958256	NA	0.230786	7.2126	0.0319976	0.974474	NA
LotjaGi1g1v0030600_LC	Ankyrin repeat family protein	0	NA	NA	NA	NA	NA	NA	NA	NA	NA	NA	NA	NA	NA	NA	NA	NA	NA	NA	NA	NA	NA	NA	NA	NA	NA
LotjaGi1g1v0030700	UDP-glycosyltransferase	0.182045	-0.641572	8.32911	-0.0770277	0.938602	NA	-0.12859	8.32911	-0.0154386	0.987682	NA	-0.80743	7.21327	-0.111937	0.910874	NA	0.205903	7.20506	0.0285776	0.977201	NA	0.230845	7.2126	0.0320057	0.974467	NA
LotjaGi1g1v0030800_LC	Glycosyltransferase	34.7156	-3.62845	1.27876	-2.83747	0.00454727	0.0231035	-0.1233	0.376905	-0.327138	0.743563	0.999987	0.368143	0.343293	1.07239	0.283547	0.99991	-0.139273	0.342051	-0.407169	0.683884	0.910989	-0.124897	0.38325	-0.325888	0.744509	0.888235
LotjaGi1g1v0030900_LC	Retrovirus-related Pol polyprotein from transposon TNT 1-94	0.033806	0.362431	8.32911	0.0435138	0.965292	NA	2.40662	8.28481	0.290485	0.771445	NA	0.148382	7.21327	0.0205707	0.983588	NA	-0.0888174	7.21327	-0.0123131	0.990176	NA	0.230752	7.2126	0.0319928	0.974478	NA
LotjaGi1g1v0031000	Glycosyltransferase	123.788	2.34332	0.60677	3.86196	0.000112479	0.00119767	1.6047	0.573376	2.79868	0.00513114	0.23266	0.134143	0.492083	0.272601	0.78516	0.99991	-0.580291	0.49408	-1.17449	0.240199	0.641851	-1.58978	0.499487	-3.18283	0.00145845	0.0351827
LotjaGi1g1v0031100	Retrovirus-related Pol polyprotein from transposon TNT 1-94	1.66346	-0.613492	2.88649	-0.212539	0.831686	0.925936	1.38057	2.37503	0.581284	0.561049	0.999987	0.149425	2.49975	0.0597759	0.952334	NA	1.52539	2.4627	0.619396	0.535656	NA	-0.689008	2.4901	-0.2767	0.782011	NA
LotjaGi1g1v0031200	Rho GTPase-activating protein	138.729	0.379186	0.200451	1.89167	0.0585356	0.157562	0.263524	0.187914	1.40237	0.160806	0.999987	0.0191531	0.17041	0.112394	0.910511	0.99991	-0.162933	0.175774	-0.926946	0.353954	0.733332	-0.110017	0.188959	-0.582225	0.560415	0.77976
LotjaGi1g1v0031300	Heat shock 70 kDa protein	246.337	-0.317076	0.20557	-1.54242	0.122972	0.26967	-0.129318	0.188649	-0.685495	0.493032	0.999987	-0.071558	0.167103	-0.428227	0.668486	0.99991	-0.169395	0.1701	-0.995857	0.31932	0.707928	-0.0302075	0.174662	-0.172948	0.862692	0.946403
LotjaGi1g1v0031400_LC	Zona pellucida sperm-binding protein 2	8.4808	0.15424	0.925271	0.166697	0.867608	0.936404	-1.50668	0.604548	-2.49225	0.0126937	0.425875	-0.502612	0.527165	-0.953424	0.340375	0.99991	-0.0153789	0.537391	-0.0286176	0.97717	0.99699	0.229967	0.512824	0.448433	0.653841	NA
LotjaGi1g1v0031500	Disease resistance protein (TIR-NBS-LRR class)	459.43	0.460441	0.223377	2.06128	0.0392767	0.117598	-0.0545274	0.210099	-0.259532	0.795225	0.999987	0.00319974	0.184241	0.0173672	0.986144	0.99991	0.136976	0.186115	0.735977	0.461745	0.801164	0.0952331	0.185211	0.514187	0.607122	0.810599
LotjaGi1g1v0031600	Disease resistance protein (TIR-NBS-LRR class)	385.68	0.207993	0.149067	1.3953	0.162927	0.328862	0.0988024	0.140974	0.700856	0.483393	0.999987	-0.0273845	0.131797	-0.207778	0.835403	0.99991	-0.120616	0.134894	-0.894155	0.371239	0.744606	-0.022354	0.136058	-0.164297	0.869498	0.949094
LotjaGi1g1v0031700	RNA helicase	574	0.0720117	0.239969	0.300087	0.764111	0.883299	-0.0264863	0.234771	-0.112818	0.910175	0.999987	0.00819821	0.205054	0.0399807	0.968109	0.99991	-0.118289	0.20652	-0.572771	0.5668	0.858336	-0.264253	0.209517	-1.26125	0.207219	0.469083
LotjaGi1g1v0031800_LC	RNA helicase	543.088	-0.850528	0.183837	-4.62654	3.71831e-06	7.09035e-05	-0.0691839	0.168177	-0.411375	0.680797	0.999987	-0.221713	0.148623	-1.49178	0.135756	0.99991	-0.186603	0.149949	-1.24444	0.213338	0.617505	-0.29778	0.150344	-1.98066	0.0476295	0.212372
LotjaGi1g1v0031900_LC	Leucine-rich repeat (LRR) family protein	0.0937005	0.362431	8.32911	0.0435138	0.965292	NA	1.00802	8.25748	0.122073	0.902841	NA	0.148374	7.21327	0.0205696	0.983589	NA	-0.0888254	7.21327	-0.0123142	0.990175	NA	0.69129	7.2126	0.0958448	0.923644	NA
LotjaGi1g1v0032000	Disease resistance protein (TIR-NBS-LRR class)	2355.66	0.215056	0.180069	1.1943	0.232361	0.417585	0.0794921	0.177942	0.446731	0.655069	0.999987	0.00857775	0.154821	0.0554041	0.955817	0.99991	0.0922466	0.155072	0.594863	0.551935	0.850212	-0.0391054	0.154872	-0.252501	0.800654	0.916945
LotjaGi1g1v0032100	Disease resistance protein (TIR-NBS-LRR class)	1463.79	0.193838	0.148747	1.30314	0.192528	0.36857	0.175753	0.144249	1.2184	0.223073	0.999987	0.0710516	0.12601	0.563857	0.572851	0.99991	0.00263458	0.126547	0.020819	0.98339	0.99699	-0.0469057	0.126834	-0.36982	0.711517	0.871618
LotjaGi1g1v0032200	RNA-directed DNA polymerase (Reverse transcriptase)	179.602	-0.123292	0.315241	-0.391105	0.69572	0.836534	-0.193179	0.29464	-0.655643	0.512054	0.999987	-0.0608745	0.256208	-0.237597	0.812193	0.99991	0.102771	0.2585	0.397566	0.69095	0.913362	0.03093	0.261387	0.11833	0.905806	0.961619
LotjaGi1g1v0032300	Disease resistance protein (TIR-NBS-LRR class)	185.119	0.204505	0.329732	0.620216	0.535116	0.716636	0.372791	0.308113	1.20992	0.226311	0.999987	0.0173229	0.271532	0.0637968	0.949132	0.99991	0.0482694	0.278337	0.173421	0.862321	0.969959	-0.194411	0.277685	-0.700114	0.483856	0.725735
LotjaGi1g1v0032400	Disease resistance protein (TIR-NBS-LRR class)	16.5029	0.967669	0.543808	1.77943	0.0751694	0.189744	0.255642	0.434078	0.588932	0.555907	0.999987	0.685083	0.505825	1.35439	0.175613	0.99991	-0.251	0.502519	-0.499483	0.617439	0.880282	-0.739684	0.52826	-1.40023	0.161445	0.409741
LotjaGi1g1v0032500	Disease resistance protein (TIR-NBS-LRR class)	164.594	1.58158	0.406543	3.89032	0.000100112	0.00108975	0.195188	0.380454	0.513038	0.607925	0.999987	0.139892	0.335296	0.417219	0.676519	0.99991	-0.381823	0.338404	-1.12831	0.25919	0.657522	-0.371809	0.346262	-1.07378	0.282922	0.552666
LotjaGi1g1v0032600	U3 small nucleolar RNA-associated protein 10	2687.83	0.0723007	0.141282	0.511748	0.608827	0.772449	-0.0732842	0.136991	-0.534957	0.592679	0.999987	-0.0451433	0.119317	-0.378349	0.705172	0.99991	-0.0397798	0.119825	-0.331982	0.739903	0.930571	-0.107547	0.120068	-0.895717	0.370404	0.635277
LotjaGi1g1v0032700	Purple acid phosphatase	652.117	-0.447299	0.208693	-2.14333	0.0320862	0.101201	-0.0708474	0.203169	-0.348712	0.727305	0.999987	-0.138946	0.177769	-0.781611	0.434443	0.99991	0.0361783	0.178135	0.203095	0.839061	0.963631	0.0622641	0.17776	0.35027	0.726136	0.879453
LotjaGi1g1v0032800	Ankyrin repeat-containing protein family	154.663	-0.0672177	0.329164	-0.204207	0.838192	0.927768	-0.0603418	0.283747	-0.21266	0.831592	0.999987	0.0300321	0.252726	0.118832	0.905408	0.99991	-0.349016	0.253531	-1.37662	0.168629	0.570039	-0.615149	0.258887	-2.37613	0.0174954	0.124797
LotjaGi1g1v0032900	Disease resistance protein (TIR-NBS-LRR class)	188.049	0.217744	0.25728	0.846333	0.397367	0.593875	0.115631	0.232194	0.497993	0.618489	0.999987	0.0885316	0.206938	0.427816	0.668785	0.99991	-0.0570746	0.208158	-0.274189	0.78394	0.944491	-0.306681	0.211646	-1.44903	0.147328	0.390165
LotjaGi1g1v0033000	Disease resistance protein (TIR-NBS-LRR class)	264.008	-0.348708	0.291739	-1.19527	0.231981	0.417052	-0.0641221	0.2694	-0.238018	0.811867	0.999987	-0.0875528	0.236801	-0.369731	0.711583	0.99991	-0.276711	0.237008	-1.16752	0.243	0.645121	-0.535424	0.23917	-2.23867	0.0251773	0.152519
LotjaGi1g1v0033100	NBS-LRR disease resistance protein	71.0348	-2.66594	0.698796	-3.81505	0.000136153	0.0013995	0.014197	0.402555	0.0352672	0.971867	0.999987	-0.355355	0.356574	-0.99658	0.318969	0.99991	-0.661162	0.360768	-1.83265	0.0668539	0.416771	-0.429343	0.365569	-1.17445	0.240214	0.50875
LotjaGi1g1v0033200	Disease resistance protein (TIR-NBS-LRR class)	373.609	0.0421141	0.151516	0.277952	0.78105	0.892628	-0.0666287	0.128466	-0.518646	0.604007	0.999987	-0.0176652	0.115751	-0.152614	0.878702	0.99991	-0.0623751	0.116809	-0.533991	0.593348	0.868948	0.0750992	0.117398	0.639696	0.52237	0.753542
LotjaGi1g1v0033300	Disease resistance protein (TIR-NBS-LRR class)	653.569	-0.300133	0.16387	-1.83153	0.0670219	0.174118	-0.154687	0.15166	-1.01996	0.307747	0.999987	0.0802499	0.133228	0.60235	0.546941	0.99991	-0.154644	0.13465	-1.14849	0.250768	0.651691	-0.217312	0.135977	-1.59816	0.110008	0.33224
LotjaGi1g1v0033400	Disease resistance protein (TIR-NBS-LRR class)	1127.83	-0.369499	0.110685	-3.3383	0.000842916	0.00611564	0.0756772	0.105575	0.716811	0.473491	0.999987	-0.0820059	0.0943755	-0.868932	0.384884	0.99991	-0.152607	0.0952467	-1.60223	0.109105	0.495221	-0.189424	0.0964764	-1.96342	0.0495972	0.216805
LotjaGi1g1v0033500_LC	Retrovirus-related Pol polyprotein from transposon TNT 1-94	1.38508	-1.84177	2.17882	-0.845306	0.39794	0.594318	1.80744	1.72105	1.05019	0.293629	0.999987	1.21867	1.93116	0.631054	0.528005	NA	-0.441364	1.54672	-0.285354	0.775373	NA	1.1436	1.83824	0.622117	0.533865	NA
LotjaGi1g1v0033600	Disease resistance protein (TIR-NBS-LRR class)	263.956	0.459267	0.377208	1.21754	0.223398	0.406933	-0.269912	0.36697	-0.735515	0.462026	0.999987	-0.0655155	0.323433	-0.202563	0.839477	0.99991	0.084412	0.323473	0.260955	0.794127	0.948004	-0.275073	0.32109	-0.856686	0.391619	0.651895
LotjaGi1g1v0033700	Disease resistance protein (TIR-NBS-LRR class)	184.713	0.214809	0.216443	0.99245	0.320978	0.516705	0.10774	0.188963	0.570163	0.568567	0.999987	-0.319707	0.169761	-1.88328	0.0596625	0.99991	-0.286699	0.172545	-1.66159	0.0965943	0.475449	-0.368564	0.173138	-2.12873	0.0332764	0.176463
LotjaGi1g1v0033800	Cytochrome P450 family protein	6444.44	0.0892117	0.174594	0.510968	0.609373	0.772914	0.0804163	0.174145	0.461778	0.644241	0.999987	0.132526	0.151028	0.877491	0.38022	0.99991	0.322954	0.151161	2.13649	0.0326392	0.316597	0.368797	0.151185	2.43937	0.0147129	0.113867
LotjaGi1g1v0033900	Inositol-1,4,5-trisphosphate 5-phosphatase 4 isoform 1	1833.95	-0.737961	0.131463	-5.61344	1.98342e-08	8.36148e-07	-0.345039	0.122717	-2.81166	0.0049286	0.226752	-0.0797448	0.106312	-0.7501	0.453194	0.99991	-0.164257	0.106223	-1.54634	0.122021	0.513702	-0.179603	0.106343	-1.68889	0.0912396	0.300971
LotjaGi1g1v0034000_LC	F-box/RNI/FBD-like domain protein	0.0112687	0.362431	8.32911	0.0435138	0.965292	NA	0.833173	8.32911	0.100031	0.920319	NA	0.148382	7.21327	0.0205707	0.983588	NA	-0.0888174	7.21327	-0.0123131	0.990176	NA	0.230724	7.2126	0.0319891	0.974481	NA
LotjaGi1g1v0034100	Kinase family protein	13.3602	-0.74779	0.571235	-1.30908	0.190509	0.365682	-0.842656	0.543911	-1.54925	0.121321	0.999987	0.573863	0.565259	1.01522	0.31	0.99991	0.499559	0.519909	0.960858	0.336624	0.720068	0.108195	0.512493	0.211114	0.832798	0.933021
LotjaGi1g1v0034200_LC	serine carboxypeptidase-like 50	0.212197	0.362431	8.32911	0.0435138	0.965292	NA	2.91047	8.26287	0.352234	0.724663	NA	0.928393	7.21186	0.128731	0.89757	NA	0.281734	7.21176	0.0390659	0.968838	NA	0.230858	7.2126	0.0320077	0.974466	NA
LotjaGi1g1v0034300_LC	DNA polymerase	2.60618	0.362431	8.32911	0.0435138	0.965292	0.979529	0.553192	8.16315	0.067767	0.945971	0.999987	0.148382	7.21327	0.0205707	0.983588	NA	-0.0888174	7.21327	-0.0123131	0.990176	NA	0.230991	7.2126	0.032026	0.974451	NA
LotjaGi1g1v0034400_LC	AAA-type ATPase family protein	0	NA	NA	NA	NA	NA	NA	NA	NA	NA	NA	NA	NA	NA	NA	NA	NA	NA	NA	NA	NA	NA	NA	NA	NA	NA
LotjaGi1g1v0034500	En/Spm-like transposon protein	488.82	0.0140393	0.131188	0.107017	0.914776	0.957531	-0.126438	0.126997	-0.995594	0.319447	0.999987	-0.0486302	0.108931	-0.446433	0.655284	0.99991	-0.227449	0.111192	-2.04555	0.0408008	0.343729	0.0290197	0.11379	0.255029	0.7987	0.916064
LotjaGi1g1v0034600_LC	Retrovirus-related Pol polyprotein from transposon TNT 1-94	0	NA	NA	NA	NA	NA	NA	NA	NA	NA	NA	NA	NA	NA	NA	NA	NA	NA	NA	NA	NA	NA	NA	NA	NA	NA
LotjaGi1g1v0034700	Apolipoprotein D	1468.35	-0.206087	0.124313	-1.65781	0.0973566	0.228304	-0.0499877	0.121043	-0.412975	0.679625	0.999987	0.0718749	0.105047	0.684216	0.493839	0.99991	0.0148564	0.105721	0.140525	0.888245	0.977912	0.231822	0.106123	2.18447	0.0289278	0.16278
LotjaGi1g1v0034800_LC	Transposon protein, putative, Mutator sub-class	0.316678	0.362439	5.15008	0.0703753	0.943895	NA	-4.31615	5.03848	-0.856639	0.391645	NA	-1.76068	4.38265	-0.401739	0.687876	NA	0.242992	4.44564	0.0546586	0.95641	NA	-0.718514	4.43931	-0.161853	0.871422	NA
LotjaGi1g1v0034900_LC	Transposon protein, putative, Mutator sub-class	1.92511	-3.82731	1.55237	-2.46546	0.0136839	0.0533218	0.670799	0.997603	0.672411	0.501322	0.999987	-1.45182	1.08762	-1.33485	0.181924	NA	-0.47043	1.20146	-0.39155	0.695391	NA	-1.15073	1.1433	-1.0065	0.314177	NA
LotjaGi1g1v0035000_LC	Retrotransposon protein, putative, unclassified	0.0555192	0.362431	8.32911	0.0435138	0.965292	NA	2.30541	8.28811	0.278159	0.78089	NA	0.148382	7.21327	0.0205707	0.983588	NA	-0.0888174	7.21327	-0.0123131	0.990176	NA	0.230767	7.2126	0.031995	0.974476	NA
LotjaGi1g1v0035100	HTH-type transcriptional regulator AdhR	37.1706	0.372349	0.46804	0.79555	0.426294	0.621975	-0.0288505	0.459305	-0.0628134	0.949915	0.999987	0.704816	0.495334	1.42291	0.154762	0.99991	-0.695938	0.479244	-1.45216	0.146458	0.544277	-0.496082	0.52979	-0.936374	0.349081	0.615317
LotjaGi1g1v0035200	gamma carbonic anhydrase 2	282.324	0.107648	0.159771	0.673765	0.50046	0.687204	-0.172436	0.157061	-1.09789	0.272251	0.999987	0.0562388	0.138838	0.405068	0.685428	0.99991	0.238119	0.14274	1.6682	0.095276	0.473951	0.158621	0.140278	1.13076	0.258157	0.527745
LotjaGi1g1v0035300_LC	DNA polymerase I	14.855	-0.36335	0.54783	-0.663254	0.507168	0.692827	-0.950149	0.501091	-1.89616	0.057939	0.907726	0.152582	0.500822	0.304664	0.760622	0.99991	-0.577925	0.504064	-1.14653	0.251575	0.652254	-0.229669	0.515801	-0.445266	0.656127	0.839101
LotjaGi1g1v0035400_LC	Chitin-inducible gibberellin-responsive protein, putative	425.1	0.0636069	0.194158	0.327604	0.743211	0.868582	0.150004	0.178041	0.842525	0.399494	0.999987	0.0150216	0.157332	0.0954771	0.923936	0.99991	0.0526409	0.158229	0.332689	0.739369	0.930313	0.100171	0.161016	0.622115	0.533866	0.76134
LotjaGi1g1v0035500_LC	Disease resistance protein (TIR-NBS-LRR class) family	0.143387	-2.07925	8.28982	-0.25082	0.801953	NA	0.898343	8.32911	0.107856	0.91411	NA	0.148382	7.21327	0.0205707	0.983588	NA	0.361888	7.21327	0.0501698	0.959987	NA	0.230791	7.2126	0.0319983	0.974473	NA
LotjaGi1g1v0035600	Ras-related GTP-binding protein, putative	0.712001	3.18172	2.96014	1.07485	0.28244	0.474133	0.525443	2.70429	0.1943	0.845941	0.999987	2.30876	2.63233	0.877079	0.380444	NA	-0.0834153	2.67041	-0.031237	0.975081	NA	1.82543	2.66652	0.684572	0.493614	NA
LotjaGi1g1v0035700_LC	Small nuclear ribonucleoprotein-associated protein	1823.25	-0.111762	0.20862	-0.535718	0.592153	0.76038	-0.194698	0.207696	-0.937418	0.348543	0.999987	0.367071	0.181327	2.02436	0.042933	0.99991	0.298742	0.181532	1.64567	0.0998323	0.480225	0.0191588	0.181806	0.105381	0.916074	0.966252
LotjaGi1g1v0035800	Homogentisate phytyltransferase	1791.18	0.610135	0.331152	1.84246	0.0654079	0.171392	0.527672	0.330638	1.59592	0.110506	0.999987	-0.187855	0.287406	-0.653623	0.513355	0.99991	0.138816	0.287531	0.482786	0.629248	0.886809	0.235117	0.28723	0.818566	0.413034	0.669703
LotjaGi1g1v0035900_LC	Importin 9	25.7011	2.59023	0.640406	4.04467	5.23972e-05	0.00064756	1.38705	0.486859	2.84897	0.00438604	0.209944	0.767326	0.463361	1.656	0.0977218	0.99991	0.25933	0.459806	0.563999	0.572755	0.860651	0.110973	0.444012	0.249933	0.802639	0.917945
LotjaGi1g1v0036000	Leucine-rich repeat receptor-like protein kinase family protein	21.7828	0.826195	0.501229	1.64834	0.0992835	0.231446	1.22403	0.372884	3.28261	0.00102852	0.0713325	0.226977	0.37128	0.611336	0.540977	0.99991	-0.172962	0.379277	-0.45603	0.648369	0.894853	-0.341689	0.359444	-0.950605	0.341805	0.609199
LotjaGi1g1v0036100_LC	RNA-directed DNA polymerase (Reverse transcriptase)	4.99775	-2.50547	1.1545	-2.17017	0.0299938	0.0963326	-1.59634	0.803684	-1.98628	0.0470022	0.830018	-0.0940912	0.864279	-0.108867	0.913308	0.99991	0.639624	0.843768	0.758057	0.448417	0.794754	-0.674971	0.788867	-0.855621	0.392207	NA
LotjaGi1g1v0036200	Homogentisate phytyltransferase	10.2133	-0.503458	0.661773	-0.760771	0.446794	0.640227	-0.245693	0.644217	-0.381382	0.702919	0.999987	0.324822	0.748678	0.433861	0.66439	0.99991	-0.295563	0.749629	-0.394278	0.693375	0.914642	-2.01079	0.935421	-2.1496	0.0315865	NA
LotjaGi1g1v0036300	F-box protein interaction domain protein	368.988	-0.114148	0.155861	-0.732372	0.463942	0.655586	-0.132157	0.140906	-0.937905	0.348293	0.999987	0.123585	0.125272	0.986536	0.32387	0.99991	0.0767018	0.126873	0.604557	0.545473	0.846498	0.0790569	0.126402	0.62544	0.531682	0.759521
LotjaGi1g1v0036400	F-box protein	2.14844	1.28479	2.3459	0.547674	0.583916	0.754421	-3.21438	2.09477	-1.53448	0.124912	0.999987	3.35804	1.90319	1.76443	0.0776598	NA	2.27591	1.59459	1.42727	0.153503	NA	-1.09338	1.61406	-0.677408	0.498147	NA
LotjaGi1g1v0036500	F-box protein	180.948	-0.236538	0.173853	-1.36056	0.173651	0.343893	0.115361	0.149512	0.771582	0.440362	0.999987	-0.101939	0.133298	-0.764745	0.444423	0.99991	0.084129	0.139571	0.602769	0.546662	0.847007	0.136395	0.138976	0.981428	0.326382	0.595338
LotjaGi1g1v0036600	F-box protein	125.496	0.0339196	0.289735	0.117071	0.906804	0.953986	0.209836	0.260453	0.805658	0.42044	0.999987	-0.261893	0.23199	-1.1289	0.25894	0.99991	0.323083	0.239019	1.3517	0.176471	0.579389	0.368337	0.235099	1.56673	0.117177	0.344778
LotjaGi1g1v0036700	F-box protein	205.944	-0.0339263	0.225149	-0.150684	0.880225	0.940517	-0.0401411	0.2147	-0.186963	0.851689	0.999987	-0.000865279	0.18787	-0.00460574	0.996325	0.99991	-0.0219743	0.191957	-0.114475	0.908861	0.982783	0.179643	0.192134	0.934985	0.349796	0.615934
LotjaGi1g1v0036800	F-box protein	219.097	0.0591092	0.165854	0.356392	0.721547	0.854176	0.044799	0.139902	0.320216	0.748805	0.999987	0.00768225	0.125867	0.0610348	0.951332	0.99991	0.14972	0.129894	1.15263	0.249063	0.650832	0.148272	0.129422	1.14564	0.251943	0.520804
LotjaGi1g1v0036900	F-box protein	101.364	0.218096	0.200539	1.08755	0.276793	0.467605	-0.218858	0.153404	-1.42668	0.153673	0.999987	-0.0176215	0.14357	-0.122738	0.902315	0.99991	0.100136	0.152691	0.655809	0.511947	0.829247	0.0935456	0.152705	0.612591	0.540147	0.765709
LotjaGi1g1v0037000	F-box protein	24.4607	0.737517	0.426204	1.73043	0.0835532	0.204698	-0.375701	0.334959	-1.12163	0.262018	0.999987	0.304106	0.324665	0.936677	0.348924	0.99991	0.0695516	0.328267	0.211875	0.832204	0.961358	0.416909	0.32877	1.26809	0.204767	0.465734
LotjaGi1g1v0037100	F-box protein	275.069	-0.437555	0.206476	-2.11916	0.0340772	0.10571	0.0509817	0.19056	0.267536	0.789056	0.999987	-0.076036	0.165598	-0.45916	0.64612	0.99991	-0.0293586	0.167837	-0.174924	0.861139	0.969676	0.0074221	0.170479	0.0435368	0.965274	0.986457
LotjaGi1g1v0037200_LC	Bifunctional dihydrofolate reductase-thymidylate synthase	155.08	0.0851791	0.313938	0.271325	0.786141	0.896343	0.180797	0.218997	0.825569	0.409049	0.999987	-0.0524302	0.195186	-0.268617	0.788225	0.99991	-0.171507	0.1963	-0.873695	0.382285	0.754352	0.243353	0.200825	1.21177	0.2256	0.491947
LotjaGi1g1v0037300_LC	glycine/proline-rich protein	11.3256	0.855554	0.93062	0.919338	0.357919	0.55448	-1.69028	0.724036	-2.33453	0.0195681	0.549874	-0.863015	0.692089	-1.24697	0.212408	0.99991	-1.15459	0.6851	-1.68529	0.0919329	0.467664	-1.3583	0.756663	-1.79512	0.0726349	NA
LotjaGi1g1v0037400_LC	Met repressor	84.6249	0.548608	0.574523	0.954893	0.339632	0.536732	0.3309	0.556223	0.594905	0.551907	0.999987	-0.0362268	0.489829	-0.073958	0.941044	0.99991	1.12381	0.495143	2.26967	0.0232278	0.271561	0.127157	0.489	0.260034	0.794838	0.913907
LotjaGi1g1v0037500_LC	Retrovirus-related Pol polyprotein from transposon TNT 1-94	41.1467	0.385799	0.410391	0.940076	0.347179	0.544147	0.392048	0.32636	1.20127	0.229645	0.999987	-0.195328	0.317741	-0.61474	0.538727	0.99991	0.422942	0.334739	1.2635	0.20641	0.609226	0.523766	0.345844	1.51446	0.12991	0.365414
LotjaGi1g1v0037600_LC	F-box protein	0.0219726	0.362431	8.32911	0.0435138	0.965292	NA	-1.91781	8.31149	-0.230742	0.817515	NA	0.148382	7.21327	0.0205707	0.983588	NA	-0.0888174	7.21327	-0.0123131	0.990176	NA	0.230739	7.2126	0.031991	0.974479	NA
LotjaGi1g1v0037700	F-box protein	0.0128465	0.362431	8.32911	0.0435138	0.965292	NA	-1.09035	8.32911	-0.130909	0.895848	NA	0.148382	7.21327	0.0205707	0.983588	NA	-0.0888174	7.21327	-0.0123131	0.990176	NA	0.230724	7.2126	0.0319891	0.974481	NA
LotjaGi1g1v0037800	DNA/RNA-binding protein KIN17	13.7686	0.367405	0.559562	0.656595	0.511442	0.69608	0.16604	0.409416	0.405553	0.685071	0.999987	-0.0735108	0.395959	-0.185653	0.852717	0.99991	-0.0231395	0.414805	-0.0557841	0.955514	0.994138	0.0651217	0.500282	0.13017	0.896432	0.958084
LotjaGi1g1v0037900	Heat shock protein, putative	41.3474	-0.806791	0.604259	-1.33517	0.181819	0.354937	0.212633	0.535286	0.397232	0.691196	0.999987	0.249737	0.49664	0.502853	0.615067	0.99991	0.973294	0.558104	1.74393	0.0811712	0.448038	0.735796	0.544066	1.3524	0.176246	0.429798
LotjaGi1g1v0038000	Receptor-like protein kinase	848.484	0.332483	0.27329	1.2166	0.223758	0.407349	0.000661233	0.262032	0.00252348	0.997987	0.999987	-0.124938	0.227326	-0.549597	0.582596	0.99991	-0.454157	0.228116	-1.9909	0.0464918	0.363018	-0.335668	0.228687	-1.4678	0.142158	0.382703
LotjaGi1g1v0038100	Citrate synthase	907.657	-0.946301	0.30769	-3.0755	0.00210151	0.0125565	0.0881956	0.29686	0.297095	0.766394	0.999987	-0.306427	0.256632	-1.19403	0.232465	0.99991	-0.678882	0.257334	-2.63813	0.00833647	0.168467	0.0423084	0.258884	0.163426	0.870183	0.949349
LotjaGi1g1v0038200	Disease resistance protein (TIR-NBS-LRR class)	282.564	-0.0752673	0.182352	-0.412759	0.679783	0.826084	0.0110471	0.17225	0.0641342	0.948863	0.999987	0.0963632	0.159537	0.604018	0.545832	0.99991	-0.01478	0.160662	-0.0919945	0.926702	0.98784	0.090338	0.162554	0.555742	0.578387	0.793108
LotjaGi1g1v0038300	RNA-binding (RRM/RBD/RNP motifs) family protein	216.686	1.89838	0.514847	3.68728	0.000226663	0.00213271	0.287389	0.44982	0.638897	0.52289	0.999987	0.0424907	0.383353	0.11084	0.911744	0.99991	-0.199728	0.384059	-0.520044	0.603033	0.872738	-0.243216	0.386683	-0.628981	0.529361	0.758101
LotjaGi1g1v0038400_LC	ATPase family associated with various cellular activities (AAA)	60.7235	-0.875698	0.428078	-2.04565	0.0407906	0.121035	0.156098	0.351397	0.44422	0.656883	0.999987	-0.0655044	0.322717	-0.202978	0.839152	0.99991	-0.0676961	0.316318	-0.214013	0.830537	0.960973	0.301159	0.315552	0.954389	0.339887	0.607162
LotjaGi1g1v0038500_LC	Plasma-membrane choline transporter family protein	5.96782	-2.2853	1.56104	-1.46396	0.143205	0.301018	0.129231	0.640602	0.201733	0.840125	0.999987	-0.863965	0.751852	-1.14912	0.250508	0.99991	-0.09128	0.951361	-0.0959468	0.923563	0.986924	0.538272	1.01937	0.528042	0.59747	NA
LotjaGi1g1v0038600_LC	Disease resistance protein (TIR-NBS-LRR class)	1347	0.515764	0.203063	2.53993	0.0110875	0.0452602	-0.122986	0.19998	-0.614993	0.538559	0.999987	-0.0633858	0.174052	-0.364177	0.715726	0.99991	-0.0147331	0.174535	-0.0844136	0.932728	0.989259	-0.135675	0.174958	-0.775473	0.43806	0.690228
LotjaGi1g1v0038700_LC	UDP-glycosyltransferase	1.09138	4.87582	3.30242	1.47644	0.139827	0.296185	0.976681	3.23732	0.301695	0.762885	0.999987	1.07619	3.02589	0.355659	0.722096	NA	-0.551756	3.02589	-0.182345	0.855312	NA	-1.20138	2.993	-0.401396	0.688129	NA
LotjaGi1g1v0038800_LC	Disease resistance protein (TIR-NBS-LRR class)	0.922916	-0.198509	1.84768	-0.107437	0.914443	0.957415	-0.158425	1.62156	-0.0976989	0.922171	0.999987	-0.157231	1.52763	-0.102924	0.918023	NA	1.70109	1.69337	1.00456	0.315108	NA	-0.259613	1.46392	-0.177341	0.859241	NA
LotjaGi1g1v0038900_LC	Ubiquitin carboxyl-terminal hydrolase 16	498.011	-0.947996	0.279839	-3.38764	0.000704959	0.00529489	-0.241875	0.272499	-0.887616	0.374747	0.999987	-0.169689	0.237967	-0.71308	0.475796	0.99991	-0.153956	0.238426	-0.645716	0.518463	0.832892	-0.32995	0.239212	-1.37932	0.167795	0.417687
LotjaGi1g1v0039000_LC	Nucleotidyltransferase family protein	0.098176	0.362431	8.32911	0.0435138	0.965292	NA	-0.12859	8.32911	-0.0154386	0.987682	NA	0.148366	7.21327	0.0205685	0.98359	NA	0.393162	7.21327	0.0545054	0.956532	NA	0.225584	7.20814	0.0312957	0.975034	NA
LotjaGi1g1v0039100_LC	26S proteasome non-ATPase regulatory subunit 7 family protein	16.1236	-0.406733	0.803761	-0.506037	0.61283	0.775849	0.475025	0.806334	0.589117	0.555783	0.999987	-0.794614	0.77242	-1.02873	0.303605	0.99991	2.56794	0.841099	3.05307	0.00226512	0.0834338	0.314244	0.748133	0.420037	0.674458	0.850852
LotjaGi1g1v0039200_LC	Disease resistance protein (TIR-NBS-LRR class)	318.4	0.162306	0.287773	0.564006	0.57275	0.7457	0.145727	0.285271	0.510837	0.609465	0.999987	-0.712768	0.246219	-2.89485	0.00379338	0.301262	-0.0908294	0.248135	-0.366049	0.714329	0.921371	-0.256001	0.249514	-1.026	0.304893	0.575561
LotjaGi1g1v0039300_LC	Disease resistance protein (TIR-NBS-LRR class)	368.133	0.163359	0.282071	0.57914	0.562495	0.737524	0.041299	0.269872	0.153032	0.878373	0.999987	0.0698889	0.236431	0.295599	0.767536	0.99991	0.0115383	0.237122	0.0486597	0.961191	0.995683	-0.0012672	0.237842	-0.00532791	0.995749	0.998389
LotjaGi1g1v0039400_LC	Ras-specific guanine nucleotide-releasing factor 2	0.0816008	0.362431	8.32911	0.0435138	0.965292	NA	-0.12859	8.32911	-0.0154386	0.987682	NA	0.148382	7.21327	0.0205707	0.983588	NA	1.5851	7.201	0.220122	0.825776	NA	0.230737	7.2126	0.0319908	0.974479	NA
LotjaGi1g1v0039500_LC	Retrovirus-related Pol polyprotein from transposon TNT 1-94	0.0109863	0.362431	8.32911	0.0435138	0.965292	NA	-1.09035	8.32911	-0.130909	0.895848	NA	0.148382	7.21327	0.0205707	0.983588	NA	-0.0888174	7.21327	-0.0123131	0.990176	NA	0.230724	7.2126	0.0319891	0.974481	NA
LotjaGi1g1v0039600_LC	IQ motif and SEC7 domain-containing protein 3	13.3794	0.764396	0.877169	0.871435	0.383516	0.580166	-0.635005	0.516874	-1.22855	0.219241	0.999987	0.0440867	0.416884	0.105753	0.915778	0.99991	-0.410413	0.42322	-0.96974	0.332176	0.716496	-0.301012	0.471161	-0.638873	0.522905	0.753895
LotjaGi1g1v0039700_LC	Disease resistance protein (TIR-NBS-LRR class)	695.119	0.0781748	0.178109	0.438917	0.660722	0.812479	-0.0639186	0.169529	-0.377036	0.706147	0.999987	0.101052	0.148981	0.678285	0.497591	0.99991	-0.125831	0.149427	-0.842091	0.399737	0.766001	-0.131597	0.151555	-0.868313	0.385223	0.646587
LotjaGi1g1v0039800	Protein kinase, putative	699.748	-0.275192	0.0920082	-2.99096	0.00278106	0.0156971	0.122388	0.085992	1.42325	0.154664	0.999987	-0.0119844	0.0780274	-0.153592	0.877932	0.99991	-0.0283814	0.0808434	-0.351067	0.725538	0.924606	-0.17631	0.0827011	-2.1319	0.0330152	0.175801
LotjaGi1g1v0039900	Transmembrane protein, putative	5.76117	-0.571403	0.71711	-0.796814	0.425559	0.62143	-2.81788	0.864742	-3.25864	0.00111949	0.0762079	-0.296622	0.647165	-0.45834	0.646708	0.99991	-0.336871	0.620255	-0.543117	0.587049	0.866433	-0.736575	0.615284	-1.19713	0.231256	NA
LotjaGi1g1v0040000	Protein hapless 8	444.946	0.6408	0.233329	2.74634	0.0060264	0.0285025	-0.102741	0.223795	-0.459086	0.646173	0.999987	-0.195142	0.195682	-0.99724	0.318648	0.99991	-0.261526	0.1968	-1.3289	0.183882	0.585923	-0.474558	0.199698	-2.37638	0.0174835	0.124797
LotjaGi1g1v0040100_LC	Unknown protein	0	NA	NA	NA	NA	NA	NA	NA	NA	NA	NA	NA	NA	NA	NA	NA	NA	NA	NA	NA	NA	NA	NA	NA	NA	NA
LotjaGi1g1v0040200	MADS-box transcription factor	17.3517	0.538085	0.413213	1.3022	0.192849	0.369048	0.22636	0.38301	0.591001	0.554519	0.999987	-0.0672407	0.408541	-0.164587	0.869269	0.99991	-0.376501	0.365052	-1.03136	0.302371	0.692154	0.597826	0.424666	1.40776	0.159204	0.406273
LotjaGi1g1v0040300	Secretion-regulating guanine nucleotide exchange factor	477.903	0.192775	0.269262	0.715937	0.47403	0.664239	0.0345631	0.194308	0.177878	0.858819	0.999987	0.0196078	0.169072	0.115973	0.907674	0.99991	0.130897	0.169625	0.771685	0.440301	0.790119	0.209403	0.170965	1.22482	0.220641	0.485974
LotjaGi1g1v0040400	Protodermal factor 1	52.8627	0.481123	0.576993	0.833846	0.404368	0.600719	0.0805044	0.57733	0.139443	0.8891	0.999987	-0.924077	0.749621	-1.23272	0.217679	0.99991	0.394538	0.973187	0.405408	0.685177	0.911553	0.514133	1.31951	0.389638	0.696804	0.8633
LotjaGi1g1v0040500	Xyloglucan endotransglucosylase/hydrolase	0.115676	0.362431	8.32911	0.0435138	0.965292	NA	-2.55178	8.28866	-0.307864	0.758185	NA	0.626012	7.21327	0.0867862	0.930841	NA	0.818594	7.20935	0.113546	0.909597	NA	0.230809	7.2126	0.0320008	0.974471	NA
LotjaGi1g1v0040600	suppressor	5.08817	0.424581	1.05285	0.403269	0.68675	0.830785	-2.09359	1.34902	-1.55193	0.12068	0.999987	0.983838	1.61964	0.607443	0.543557	0.99991	1.31068	1.23812	1.0586	0.289781	0.683032	0.83682	0.935426	0.894588	0.371008	NA
LotjaGi1g1v0040700	At1g06530-like protein	1310.99	0.47925	0.264223	1.81381	0.0697071	0.179521	-0.0942928	0.262981	-0.358554	0.719929	0.999987	0.00904704	0.228057	0.03967	0.968356	0.99991	-0.101622	0.228488	-0.444757	0.656495	0.898309	-0.441255	0.229405	-1.92348	0.0544202	0.228134
LotjaGi1g1v0040800_LC	Required for respiratory growth protein 8, mitochondrial	0.049301	0.362431	8.32911	0.0435138	0.965292	NA	0.924611	8.32911	0.111009	0.911609	NA	0.148382	7.21327	0.0205707	0.983588	NA	-1.00684	7.21327	-0.139582	0.888991	NA	0.230758	7.2126	0.0319937	0.974477	NA
LotjaGi1g1v0040900_LC	Cytochrome c oxidase subunit 2	177.65	0.0545432	0.298457	0.182751	0.854994	0.931641	-0.0017784	0.291209	-0.00610696	0.995127	0.999987	0.308938	0.265779	1.16239	0.245079	0.99991	0.114598	0.263767	0.434468	0.663949	0.901819	-0.197464	0.265778	-0.742968	0.457501	0.706645
LotjaGi1g1v0041000	XAP5 circadian timekeeper	1336.12	-0.252452	0.0949459	-2.6589	0.00783955	0.0347272	0.0893068	0.0925792	0.964653	0.334719	0.999987	-0.0592404	0.0814056	-0.72772	0.466785	0.99991	-0.161613	0.0826597	-1.95516	0.0505641	0.376361	-0.155556	0.0840912	-1.84984	0.064336	0.250015
LotjaGi1g1v0041100	U11/U12 small nuclear ribonucleoprotein 59 kDa protein	679.191	-0.0087701	0.189501	-0.0462801	0.963087	0.979529	0.0185657	0.184437	0.100661	0.919819	0.999987	-0.104278	0.160644	-0.649129	0.516255	0.99991	-0.255669	0.16188	-1.57937	0.11425	0.502613	-0.401649	0.163983	-2.44934	0.014312	0.112349
LotjaGi1g1v0041200	Transcription factor, putative	93.2419	0.495858	0.315129	1.57351	0.115601	0.258159	-0.132423	0.280744	-0.471686	0.637151	0.999987	0.174279	0.254214	0.685561	0.49299	0.99991	-0.277619	0.257884	-1.07652	0.281693	0.677652	-0.297657	0.274425	-1.08465	0.278075	0.548185
LotjaGi1g1v0041300	Mitogen-activated protein kinase	677.395	-0.479573	0.155017	-3.09368	0.00197688	0.0119847	0.108994	0.146139	0.745825	0.455773	0.999987	-0.182974	0.128722	-1.42147	0.155181	0.99991	-0.0403088	0.130477	-0.308934	0.757371	0.936363	-0.0601589	0.130855	-0.459737	0.645705	0.834153
LotjaGi1g1v0041400	Crooked neck-like protein 1	713.036	-0.0802983	0.148856	-0.539436	0.589586	0.75814	0.0265637	0.140155	0.18953	0.849677	0.999987	0.0246058	0.123555	0.199149	0.842147	0.99991	0.0652127	0.12494	0.52195	0.601705	0.872169	-0.286852	0.126644	-2.26503	0.0235107	0.147114
LotjaGi1g1v0041500	Glycerol-3-phosphate acyltransferase	3.05132	-0.119018	1.62429	-0.073274	0.941588	0.970361	-0.341605	1.18402	-0.288513	0.772954	0.999987	-0.660985	1.01658	-0.650207	0.515559	0.99991	0.187309	1.02874	0.182076	0.855523	0.968103	-0.0328263	0.986217	-0.0332851	0.973447	NA
LotjaGi1g1v0041600	Glucan endo-1,3-beta-glucosidase-like protein 1	90.4155	-0.121931	0.190188	-0.641109	0.521452	0.704739	0.530586	0.17522	3.02812	0.00246078	0.138924	0.00216427	0.157205	0.0137672	0.989016	0.99991	-0.171828	0.161049	-1.06693	0.286003	0.679423	-0.250675	0.170074	-1.47392	0.140503	0.380358
LotjaGi1g1v0041700	Pentatricopeptide repeat-containing family protein	52.7781	0.57349	0.345057	1.66201	0.0965103	0.22701	0.0470334	0.277938	0.169223	0.865621	0.999987	-0.319422	0.192825	-1.65654	0.0976131	0.99991	-0.448461	0.196594	-2.28116	0.0225392	0.268293	-0.18493	0.221663	-0.834284	0.404121	0.662368
LotjaGi1g1v0041800	AT hook motif DNA-binding family protein	0.136172	0.362431	8.32911	0.0435138	0.965292	NA	-0.12859	8.32911	-0.0154386	0.987682	NA	-1.83414	7.1838	-0.255316	0.798479	NA	0.390973	7.21327	0.0542019	0.956774	NA	1.26311	7.21046	0.175177	0.86094	NA
LotjaGi1g1v0041900_LC	Retrovirus-related Pol polyprotein from transposon 297 family	14.4463	0.780748	0.879933	0.887282	0.374927	0.571799	-0.279075	0.641885	-0.434774	0.663726	0.999987	-0.727763	0.619307	-1.17512	0.239945	0.99991	-0.10514	0.624546	-0.168346	0.866311	0.971135	-0.102345	0.650482	-0.157338	0.874979	0.950563
LotjaGi1g1v0042000_LC	Alpha-galactosidase	19.3295	0.663354	0.586578	1.13089	0.258102	0.447757	-0.50845	0.611581	-0.83137	0.405765	0.999987	1.03109	0.711685	1.44881	0.147392	0.99991	-0.757353	0.620046	-1.22145	0.221917	0.624002	0.403135	0.873885	0.461314	0.644573	0.833427
LotjaGi1g1v0042100_LC	60 kDa chaperonin	8.7633	-0.52005	0.834623	-0.623096	0.533222	0.714915	0.357007	0.823884	0.433322	0.664781	0.999987	0.166215	0.755014	0.220148	0.825756	0.99991	-0.765383	0.725925	-1.05436	0.29172	0.683939	0.377919	0.761449	0.496316	0.619672	NA
LotjaGi1g1v0042200	Nascent polypeptide associated complex alpha subunit, putative	360.097	0.156155	0.161033	0.969703	0.332195	0.528529	-0.0699544	0.156246	-0.447719	0.654356	0.999987	0.0159487	0.136087	0.117195	0.906705	0.99991	-0.0420754	0.138486	-0.303823	0.761263	0.937173	-0.208728	0.142458	-1.46519	0.142869	0.383449
LotjaGi1g1v0042300	Tubulin beta chain	622.14	-0.0444241	0.15423	-0.288038	0.773318	0.888475	-0.0885167	0.149662	-0.591445	0.554223	0.999987	0.0341182	0.131566	0.259325	0.795385	0.99991	-0.0164651	0.133139	-0.123669	0.901578	0.980232	0.0714072	0.133761	0.53384	0.593452	0.802399
LotjaGi1g1v0042400	Potassium channel	7.2017	1.60372	0.777314	2.06315	0.039098	0.117239	0.0829995	0.74364	0.111612	0.911131	0.999987	0.0466057	0.687563	0.067784	0.945958	0.99991	1.10342	0.866644	1.27322	0.202942	0.605026	0.625951	0.723211	0.865516	0.386756	NA
LotjaGi1g1v0042500	Type II inositol 3,4-bisphosphate 4-phosphatase	178.296	0.16298	0.259916	0.627048	0.530628	0.713217	-0.236042	0.231267	-1.02065	0.307422	0.999987	-0.0345215	0.193706	-0.178216	0.858553	0.99991	-0.273604	0.198024	-1.38167	0.167074	0.568762	-0.0053982	0.206422	-0.0261513	0.979137	0.991658
LotjaGi1g1v0042600	WRKY family transcription factor	76.2176	0.787845	0.328315	2.39966	0.0164102	0.0611385	0.130884	0.292345	0.447706	0.654366	0.999987	-0.114839	0.246154	-0.466535	0.640833	0.99991	0.0508246	0.252815	0.201034	0.840672	0.964242	-0.366835	0.254243	-1.44285	0.149062	0.39267
LotjaGi1g1v0042700	Kinase family protein	1004.16	-0.27968	0.128762	-2.17207	0.0298506	0.0960163	0.0634952	0.123978	0.51215	0.608546	0.999987	-0.0184782	0.108506	-0.170296	0.864777	0.99991	0.0322901	0.109954	0.293669	0.769011	0.939623	0.130621	0.111264	1.17398	0.240404	0.50898
LotjaGi1g1v0042800	Sucrose-phosphate synthase family protein	136.133	0.572453	0.491646	1.16436	0.244278	0.431521	-0.402459	0.484824	-0.830112	0.406475	0.999987	0.0329485	0.385727	0.0854191	0.931928	0.99991	-0.458934	0.38484	-1.19253	0.233053	0.634642	-0.628476	0.392791	-1.60003	0.109593	0.331452
LotjaGi1g1v0042900_LC	GPCR-type G protein 2	0.0183549	0.362431	8.32911	0.0435138	0.965292	NA	-0.12859	8.32911	-0.0154386	0.987682	NA	0.148382	7.21327	0.0205707	0.983588	NA	-0.0888174	7.21327	-0.0123131	0.990176	NA	0.230724	7.2126	0.0319891	0.974481	NA
LotjaGi1g1v0043000	Conserved oligomeric Golgi complex subunit 5	945.164	0.0999818	0.122303	0.817491	0.413648	0.609591	0.0422673	0.115247	0.366755	0.713802	0.999987	0.209969	0.103298	2.03265	0.0420884	0.99991	0.189114	0.104127	1.8162	0.0693403	0.423871	0.0542949	0.104992	0.517132	0.605064	0.809496
LotjaGi1g1v0043100_LC	FAR1 DNA-binding domain protein	0.197422	0.362431	8.32911	0.0435138	0.965292	NA	-5.08284	8.2528	-0.615892	0.537966	NA	0.148382	7.21327	0.0205707	0.983588	NA	-0.0888174	7.21327	-0.0123131	0.990176	NA	0.230793	7.2126	0.0319987	0.974473	NA
LotjaGi1g1v0043200_LC	GDSL esterase/lipase family	76.9609	-0.149426	0.262076	-0.570162	0.568568	0.742361	-0.0410792	0.206209	-0.199212	0.842097	0.999987	-0.165209	0.191709	-0.861771	0.388813	0.99991	0.209515	0.201873	1.03785	0.299339	0.689396	-0.0943545	0.19759	-0.477527	0.632987	0.825944
LotjaGi1g1v0043300	GDSL esterase/lipase	391.288	-0.420454	0.191428	-2.19641	0.0280624	0.0914846	-0.0644495	0.173192	-0.372127	0.709799	0.999987	-0.124628	0.144463	-0.862694	0.388306	0.99991	-0.0847338	0.145807	-0.581136	0.561149	0.854805	-0.0216182	0.148264	-0.145809	0.884072	0.953358
LotjaGi1g1v0043400	H+-transporting two-sector ATPase, alpha/beta subunit, central region, related	0.667124	0.362439	5.04767	0.0718032	0.942759	NA	1.61529	4.79089	0.33716	0.735996	NA	-0.310345	4.37142	-0.0709941	0.943402	NA	-2.35513	4.29939	-0.547782	0.583842	NA	0.687733	4.37127	0.15733	0.874985	NA
LotjaGi1g1v0043500_LC	LINE-1 reverse transcriptase like	0.441542	0.36244	4.41776	0.0820417	0.934614	NA	-0.128593	4.41776	-0.0291083	0.976778	NA	0.148379	3.8259	0.0387827	0.969064	NA	0.992995	3.79549	0.261625	0.793611	NA	2.05092	3.76715	0.544421	0.586152	NA
LotjaGi1g1v0043600	Transducin/WD40 repeat-like superfamily protein	113.281	0.70528	0.385804	1.82808	0.0675375	0.175087	0.000726216	0.311718	0.00232972	0.998141	0.999987	-0.00534535	0.258377	-0.0206881	0.983494	0.99991	-0.239904	0.259695	-0.923792	0.355595	0.734164	-0.102177	0.265304	-0.385131	0.70014	0.864613
LotjaGi1g1v0043700	Cytochrome b561 domain-containing protein	28.3787	0.401003	0.834567	0.480492	0.630878	0.790128	-0.599482	0.484507	-1.2373	0.215974	0.999987	0.323948	0.433885	0.746623	0.455291	0.99991	-0.581203	0.435321	-1.33512	0.181839	0.583939	-0.13908	0.465887	-0.298528	0.7653	0.899535
LotjaGi1g1v0043800	60S ribosomal protein L18a	1727.19	0.725711	0.168149	4.31588	1.58972e-05	0.000242547	-0.0630987	0.166145	-0.379781	0.704108	0.999987	0.132815	0.144674	0.918026	0.358605	0.99991	-0.00845452	0.14513	-0.058255	0.953546	0.993587	0.11742	0.145984	0.804333	0.421205	0.675692
LotjaGi1g1v0043900	Ribosomal RNA small subunit methyltransferase B	205.39	0.625656	0.166215	3.76413	0.000167129	0.00165589	0.190561	0.143931	1.32397	0.185512	0.999987	-0.0100533	0.134501	-0.0747447	0.940418	0.99991	-0.0136221	0.137012	-0.0994227	0.920803	0.986129	-0.155061	0.14336	-1.08162	0.279421	0.549399
LotjaGi1g1v0044000_LC	Replication A 70 kDa DNA-binding subunit	29.4903	-0.0782677	0.466418	-0.167806	0.866736	0.93611	0.0791784	0.426517	0.185639	0.852728	0.999987	-0.0685002	0.396967	-0.172559	0.862998	0.99991	-0.192447	0.384936	-0.499945	0.617114	0.880107	0.103021	0.392551	0.262439	0.792983	0.913184
LotjaGi1g1v0044100	4-hydroxyphenylpyruvate dioxygenase	510.919	1.27696	0.534997	2.38685	0.0169935	0.0627139	0.0929815	0.528756	0.175849	0.860412	0.999987	-0.487567	0.456088	-1.06902	0.28506	0.99991	-0.805548	0.456301	-1.76539	0.0774987	0.44087	-0.344451	0.457839	-0.752341	0.451846	0.701567
LotjaGi1g1v0044200	Anaphase-promoting complex subunit 5	2532.14	0.341011	0.109258	3.12114	0.0018015	0.0111593	-0.0698652	0.109899	-0.635721	0.524958	0.999987	0.00625031	0.0947391	0.065974	0.947399	0.99991	0.0425299	0.0954341	0.445646	0.655853	0.897894	0.0519379	0.0957333	0.542528	0.587455	0.79868
LotjaGi1g1v0044300_LC	zinc finger B-box protein	364.124	0.995585	0.188305	5.28709	1.24276e-07	4.00289e-06	0.0367969	0.180166	0.204239	0.838167	0.999987	-0.0402504	0.177502	-0.22676	0.820611	0.99991	0.118809	0.183246	0.648355	0.516755	0.832068	0.158854	0.186162	0.853308	0.393488	0.653322
LotjaGi1g1v0044400	Pleckstrin-like (PH) domain protein	964.61	-0.74026	0.227911	-3.24802	0.00116211	0.00791091	-0.000487542	0.22528	-0.00216416	0.998273	0.999987	-0.0470755	0.195686	-0.240566	0.809891	0.99991	-0.206427	0.196493	-1.05056	0.293463	0.685177	-0.384978	0.197953	-1.9448	0.051799	0.221939
LotjaGi1g1v0044500	NAC domain-containing protein, putative	50.8253	0.631166	0.363158	1.73799	0.082212	0.202296	0.600484	0.343607	1.74759	0.0805348	0.999987	0.410304	0.349894	1.17265	0.240935	0.99991	0.740889	0.354968	2.0872	0.0368701	0.333892	0.326492	0.345102	0.946072	0.344112	0.610385
LotjaGi1g1v0044600_LC	Resistance protein, putative	0.0642426	0.362431	8.32911	0.0435138	0.965292	NA	-1.11377	8.26008	-0.134838	0.89274	NA	0.148382	7.21327	0.0205707	0.983588	NA	-0.0888174	7.21327	-0.0123131	0.990176	NA	0.230787	7.2126	0.0319978	0.974474	NA
LotjaGi1g1v0044700_LC	Disease resistance protein (TIR-NBS-LRR class)	0.0112687	0.362431	8.32911	0.0435138	0.965292	NA	0.833173	8.32911	0.100031	0.920319	NA	0.148382	7.21327	0.0205707	0.983588	NA	-0.0888174	7.21327	-0.0123131	0.990176	NA	0.230724	7.2126	0.0319891	0.974481	NA
LotjaGi1g1v0044800	Disease resistance protein (TIR-NBS-LRR class)	9.52112	-0.9232	0.553019	-1.66938	0.0950418	0.224632	-0.51729	0.581449	-0.889655	0.373651	0.999987	0.298219	0.57328	0.520197	0.602926	0.99991	-0.289822	0.542824	-0.533914	0.593401	0.868948	0.778557	0.658599	1.18214	0.23715	NA
LotjaGi1g1v0044900_LC	Elongation factor 4	3.69104	-0.266461	0.882147	-0.30206	0.762607	0.882229	-0.711224	0.890321	-0.79884	0.424383	0.999987	-0.968596	0.866318	-1.11806	0.263541	0.99991	-0.944632	0.939905	-1.00503	0.314883	0.703702	-0.617413	1.00219	-0.616064	0.537852	NA
LotjaGi1g1v0045000_LC	Disease resistance protein (TIR-NBS-LRR class)	154.758	-0.278525	0.330783	-0.842016	0.399779	0.595961	-0.0857779	0.305601	-0.280686	0.778951	0.999987	-0.164812	0.26541	-0.620971	0.534619	0.99991	-0.338294	0.266433	-1.26972	0.204186	0.606721	-0.51703	0.273282	-1.89193	0.0585009	0.238097
LotjaGi1g1v0045100	Disease resistance protein (TIR-NBS-LRR class)	611.9	0.330547	0.19185	1.72295	0.0848979	0.207032	0.0533815	0.169376	0.315165	0.752636	0.999987	-0.0263734	0.147734	-0.178519	0.858315	0.99991	-0.195437	0.148697	-1.31433	0.188736	0.590364	0.0756836	0.15142	0.499826	0.617198	0.816734
LotjaGi1g1v0045200_LC	Inositol 1,4,5-trisphosphate receptor type 1	23.0772	0.102376	0.458897	0.223091	0.823465	0.922149	0.0986372	0.398217	0.247697	0.804369	0.999987	-0.191507	0.386602	-0.49536	0.620346	0.99991	-0.095297	0.393199	-0.242363	0.808499	0.952593	0.268903	0.399269	0.673489	0.500636	0.73724
LotjaGi1g1v0045300	Glycosyltransferase	665.818	0.144316	0.209806	0.687854	0.491545	0.679483	-0.108409	0.20032	-0.54118	0.588383	0.999987	0.0171524	0.173093	0.0990937	0.921064	0.99991	-0.229767	0.173191	-1.32666	0.18462	0.586711	-0.405481	0.174483	-2.32389	0.0201312	0.134288
LotjaGi1g1v0045400_LC	Protoheme IX farnesyltransferase	16.7338	-0.64647	1.64649	-0.392636	0.694588	0.835761	1.01241	1.29116	0.784113	0.432974	0.999987	0.151471	1.12219	0.134978	0.892629	0.99991	0.0152347	1.13279	0.0134488	0.98927	0.99699	0.498051	1.13344	0.439415	0.660361	0.841548
LotjaGi1g1v0045500	Glutathione S-transferase	141.783	-0.372767	0.352142	-1.05857	0.289796	0.482701	0.0206377	0.330694	0.0624072	0.950239	0.999987	-0.0330826	0.290755	-0.113782	0.909411	0.99991	0.16517	0.292488	0.564707	0.572273	0.860651	0.414313	0.295152	1.40373	0.1604	0.408127
LotjaGi1g1v0045600	Glycosyltransferase	29.5783	-0.201668	0.49494	-0.40746	0.68367	0.828418	-0.304418	0.491423	-0.619462	0.535612	0.999987	0.424204	0.467396	0.90759	0.364095	0.99991	0.343828	0.462538	0.743352	0.457269	0.799409	-0.221427	0.459555	-0.48183	0.629927	0.824306
LotjaGi1g1v0045700	Aspartyl/glutamyl-tRNA(Asn/Gln) amidotransferase subunit B, putative isoform 2	126.193	0.397994	0.2726	1.45999	0.144292	0.302704	-0.232652	0.270474	-0.860163	0.389699	0.999987	0.0374309	0.238772	0.156764	0.875431	0.99991	0.161851	0.246377	0.656925	0.511229	0.828804	-0.00422526	0.254162	-0.0166243	0.986736	0.994764
LotjaGi1g1v0045800	Regulatory protein NPR1	97.0671	-0.26407	0.506186	-0.521686	0.601889	0.767723	0.243525	0.362715	0.671396	0.501968	0.999987	-0.247347	0.314188	-0.787258	0.431131	0.99991	-0.407265	0.317879	-1.2812	0.200125	0.602426	-0.17193	0.323794	-0.530984	0.59543	0.803517
LotjaGi1g1v0045900	Cytidylate kinase	32.3665	0.0833008	0.509764	0.16341	0.870195	0.937018	0.0374883	0.473464	0.0791789	0.93689	0.999987	-0.0339599	0.409612	-0.0829075	0.933925	0.99991	-0.660095	0.406077	-1.62554	0.104047	0.4867	-0.554044	0.425806	-1.30116	0.193202	0.451113
LotjaGi1g1v0046000_LC	associated molecule with the SH3 domain of STAM 2	781.477	1.28298	0.153414	8.36286	6.12169e-17	2.05116e-14	0.100853	0.1524	0.661763	0.508123	0.999987	0.073834	0.133307	0.553864	0.579672	0.99991	0.180774	0.134504	1.344	0.178949	0.58132	0.147075	0.135855	1.08259	0.278991	0.548969
LotjaGi1g1v0046100_LC	BTB/POZ domain and ankyrin repeat-containing protein NPR1	1.00454	4.69812	2.49848	1.88039	0.0600547	0.160794	0.529918	2.21928	0.238779	0.811277	0.999987	0.149938	2.36216	0.0634748	0.949388	NA	-1.59356	2.20454	-0.722854	0.46977	NA	0.230832	2.36218	0.0977198	0.922155	NA
LotjaGi1g1v0046200_LC	Receptor-like kinase	0.860691	0.373169	3.6051	0.103511	0.917557	0.958808	-0.0282794	3.58087	-0.00789736	0.993699	0.999987	-0.796194	3.38606	-0.235139	0.814101	NA	0.384169	3.38606	0.113456	0.909669	NA	0.230849	3.38599	0.0681778	0.945644	NA
LotjaGi1g1v0046300	Transmembrane protein 56	439.572	0.086688	0.195487	0.443447	0.657443	0.810491	-0.0733171	0.189676	-0.386539	0.699097	0.999987	0.129362	0.167535	0.772147	0.440027	0.99991	0.140591	0.16781	0.837799	0.402144	0.767454	0.477321	0.167587	2.84819	0.00439685	0.0620908
LotjaGi1g1v0046400	ATP-dependent RNA helicase, putative	855.477	-0.13001	0.117234	-1.10898	0.26744	0.458076	-0.112804	0.1036	-1.08884	0.276223	0.999987	-0.0799137	0.0917301	-0.871183	0.383654	0.99991	-0.156818	0.0926756	-1.69211	0.0906242	0.464629	-0.255411	0.0940194	-2.71658	0.00659611	0.0751029
LotjaGi1g1v0046500	WD-repeat protein, putative	3886.43	-0.385303	0.0872553	-4.41581	1.00631e-05	0.000164739	-0.0336887	0.0850429	-0.396138	0.692003	0.999987	-0.0757856	0.0740726	-1.02313	0.306248	0.99991	-0.0469822	0.074432	-0.63121	0.527903	0.837121	-0.206037	0.0745118	-2.76516	0.00568957	0.0697852
LotjaGi1g1v0046600	Oxygen-evolving enhancer protein 2-1, chloroplastic	2416.06	-0.151273	0.196055	-0.771585	0.44036	0.634568	-0.024877	0.192886	-0.128973	0.897379	0.999987	-0.0519175	0.166479	-0.311856	0.75515	0.99991	-0.000628862	0.166729	-0.00377176	0.996991	0.998867	0.046384	0.166926	0.277871	0.781111	0.907758
LotjaGi1g1v0046700	Reticulon-like protein	2553.86	0.315373	0.218858	1.44099	0.149587	0.310698	0.139923	0.218424	0.640603	0.521781	0.999987	0.123318	0.189336	0.651316	0.514842	0.99991	0.5934	0.189578	3.1301	0.00174746	0.0691645	0.628162	0.189461	3.31551	0.000914751	0.0259887
LotjaGi1g1v0046800_LC	N-alpha-acetyltransferase 15, NatA auxiliary subunit	23.5346	-0.41911	0.666509	-0.628814	0.529471	0.712181	0.272527	0.5033	0.54148	0.588177	0.999987	0.246918	0.475685	0.519079	0.603706	0.99991	-0.142446	0.473108	-0.301086	0.763349	0.937495	-0.0462399	0.498931	-0.0926781	0.926159	0.971578
LotjaGi1g1v0046900	Amine oxidase, putative	1313.91	-0.0911404	0.110077	-0.827968	0.407688	0.603574	-0.0232027	0.107409	-0.216021	0.828971	0.999987	-0.122201	0.0943717	-1.29489	0.195359	0.99991	0.0738657	0.0952142	0.775784	0.437876	0.789239	0.237996	0.0957144	2.48653	0.0128997	0.105682
LotjaGi1g1v0047000	Protein DETOXIFICATION	42.8336	0.108836	0.842604	0.129166	0.897226	0.948434	-0.189468	0.858468	-0.220705	0.825322	0.999987	0.167126	0.850713	0.196454	0.844255	0.99991	3.38672	0.943069	3.59117	0.000329194	0.0220159	0.943177	0.750247	1.25716	0.208697	0.470659
LotjaGi1g1v0047100	Protein DETOXIFICATION	3.57465	0.4241	1.31085	0.323532	0.746293	0.870722	-3.08972	1.85819	-1.66276	0.0963602	0.999987	-2.02607	1.44762	-1.39959	0.161638	0.99991	1.39221	1.56108	0.891822	0.372488	0.74592	1.68932	1.35405	1.2476	0.212176	NA
LotjaGi1g1v0047200	Protein DETOXIFICATION	44.1015	0.562348	0.988456	0.568915	0.569414	0.743089	-0.885233	1.07235	-0.825509	0.409083	0.999987	1.04547	1.07329	0.974081	0.330017	0.99991	2.37992	0.947432	2.51197	0.012006	0.204265	2.24173	0.871301	2.57285	0.0100865	0.0929226
LotjaGi1g1v0047300	Maternal effect embryo arrest protein	916.897	0.124988	0.189329	0.66016	0.509151	0.694527	-0.0931949	0.183603	-0.507588	0.611742	0.999987	0.00604708	0.160543	0.0376665	0.969954	0.99991	-0.219969	0.161278	-1.36392	0.172594	0.574355	-0.370727	0.16334	-2.26966	0.0232283	0.146373
LotjaGi1g1v0047400	Auxin response factor	1679.73	-0.736483	0.17097	-4.30769	1.64972e-05	0.000250085	0.032343	0.166206	0.194597	0.845709	0.999987	0.119011	0.144953	0.821034	0.411627	0.99991	-0.0361167	0.145206	-0.248728	0.803571	0.950962	0.0440293	0.145095	0.303452	0.761545	0.897382
LotjaGi1g1v0047500_LC	F-box protein interaction domain protein	6.3188	1.12119	0.79071	1.41795	0.156204	0.320458	0.231111	0.666766	0.346615	0.728881	0.999987	0.555121	0.709405	0.782516	0.433911	0.99991	0.234797	0.682245	0.344153	0.730731	0.92678	-0.684313	0.677267	-1.0104	0.312302	NA
LotjaGi1g1v0047600	Pentatricopeptide repeat (PPR) superfamily protein	248.757	0.350646	0.168844	2.07674	0.0378256	0.114435	-0.0208495	0.143763	-0.145027	0.88469	0.999987	0.0454429	0.126575	0.35902	0.71958	0.99991	0.045615	0.129693	0.351715	0.725052	0.924231	0.390224	0.131914	2.95818	0.00309465	0.052143
LotjaGi1g1v0047700	N-acetyl-D-glucosamine kinase-like protein	985.787	-0.441757	0.13678	-3.22968	0.00123928	0.00830691	0.267227	0.133557	2.00085	0.0454081	0.817359	0.0501056	0.117577	0.426151	0.669998	0.99991	0.191953	0.119155	1.61094	0.107192	0.492189	0.168679	0.11958	1.4106	0.158362	0.40534
LotjaGi1g1v0047800	ATP-dependent RNA helicase	1495.78	0.449146	0.171129	2.62461	0.00867479	0.0374953	-0.0951178	0.168318	-0.565109	0.572	0.999987	-0.0389514	0.147125	-0.26475	0.791202	0.99991	0.151502	0.148312	1.02151	0.307012	0.696445	-0.00461839	0.148486	-0.0311033	0.975187	0.989816
LotjaGi1g1v0047900_LC	Leucine-rich repeat receptor-like protein kinase family protein	0.260783	2.87186	8.28604	0.346589	0.7289	NA	2.46665	8.28378	0.297769	0.765879	NA	-0.806551	7.21327	-0.111815	0.91097	NA	-0.0888257	7.21327	-0.0123142	0.990175	NA	-0.324132	7.20765	-0.0449706	0.964131	NA
LotjaGi1g1v0048000	Non-specific serine/threonine protein kinase	1310.11	-1.06799	0.26451	-4.03762	5.3997e-05	0.000664381	0.129994	0.262863	0.494533	0.62093	0.999987	-0.0998302	0.22807	-0.437718	0.661591	0.99991	0.0406881	0.228681	0.177925	0.858782	0.968861	-0.136595	0.229015	-0.596449	0.550876	0.773927
LotjaGi1g1v0048100	Chromodomain helicase-DNA-binding protein	2745.94	-0.00635802	0.226661	-0.0280508	0.977622	0.986608	0.0223984	0.224643	0.0997064	0.920577	0.999987	-0.0590603	0.194835	-0.303129	0.761791	0.99991	-0.216948	0.195058	-1.11222	0.266042	0.663792	-0.343786	0.195607	-1.75754	0.0788259	0.27877
LotjaGi1g1v0048200	Alanine:glyoxylate aminotransferase	4451.45	0.0954662	0.150698	0.633494	0.526411	0.70943	-0.00411617	0.149667	-0.0275023	0.978059	0.999987	-0.0675153	0.129327	-0.522052	0.601634	0.99991	0.00504919	0.129449	0.0390053	0.968886	0.99699	0.0303214	0.129585	0.233989	0.814994	0.9244
LotjaGi1g1v0048300_LC	LOB domain family protein	308.82	-0.145569	0.171317	-0.849709	0.395487	0.591801	-0.0276864	0.168807	-0.164012	0.869722	0.999987	0.00793125	0.150011	0.0528712	0.957835	0.99991	0.191499	0.153206	1.24995	0.211318	0.614755	0.332314	0.150297	2.21105	0.0270325	0.157946
LotjaGi1g1v0048400	magnesium transporter NIPA (DUF803)	804.685	-0.144016	0.149358	-0.964238	0.334927	0.531413	-0.146206	0.145806	-1.00275	0.315984	0.999987	0.0349368	0.127387	0.274258	0.783886	0.99991	0.181276	0.128261	1.41333	0.157558	0.556268	0.22807	0.128332	1.77718	0.0755379	0.272504
LotjaGi1g1v0048500_LC	Retrotransposon protein, putative, Ty3-gypsy subclass	489.656	1.10243	0.486533	2.26589	0.0234582	0.0797814	0.503033	0.482183	1.04324	0.296837	0.999987	-0.131994	0.419598	-0.314572	0.753087	0.99991	0.813099	0.419501	1.93825	0.0525925	0.382568	-0.0918601	0.419948	-0.218742	0.826851	0.929699
LotjaGi1g1v0048600	Fission 1 protein	1344.41	0.136701	0.101809	1.34272	0.179362	0.35176	-0.0237453	0.101576	-0.233768	0.815165	0.999987	-0.0911659	0.0883588	-1.03177	0.30218	0.99991	0.168074	0.0896896	1.87395	0.0609368	0.404456	-0.0411576	0.0896193	-0.45925	0.646055	0.834271
LotjaGi1g1v0048700	Protein PATRONUS 1	468.568	0.264608	0.133761	1.97822	0.0479044	0.135878	-0.0817053	0.129388	-0.631473	0.527731	0.999987	-0.03575	0.114744	-0.311563	0.755372	0.99991	-0.143514	0.115771	-1.23963	0.215111	0.619889	0.0351043	0.117884	0.297786	0.765866	0.899658
LotjaGi1g1v0048800	Pectin lyase-like superfamily protein, putative	57.5734	-0.742217	0.305549	-2.42913	0.0151352	0.0574925	0.474517	0.29054	1.63322	0.102422	0.999987	-0.547606	0.261678	-2.09267	0.0363789	0.99991	-0.570864	0.265144	-2.15304	0.0313158	0.308973	-0.255198	0.293652	-0.86905	0.38482	0.646444
LotjaGi1g1v0048900	GTPase obg	584.871	-0.302097	0.0945791	-3.19412	0.00140256	0.00917262	-0.0736449	0.0846659	-0.869829	0.384394	0.999987	0.104345	0.0771384	1.3527	0.176152	0.99991	-0.167746	0.0788206	-2.12821	0.0333201	0.31847	-0.13124	0.0821914	-1.59677	0.110318	0.332673
LotjaGi1g1v0049000	Subtilisin-like serine protease	10.8147	-3.87199	1.40837	-2.74928	0.00597261	0.0283052	1.0577	0.673535	1.57037	0.116329	0.999987	-0.235567	0.606956	-0.388111	0.697934	0.99991	-0.201233	0.611236	-0.329223	0.741987	0.931267	1.42957	0.724702	1.97263	0.0485377	NA
LotjaGi1g1v0049100_LC	RNA-directed DNA polymerase (Reverse transcriptase)	1.19474	-0.0178489	2.45778	-0.0072622	0.994206	0.996717	1.39221	2.39753	0.580685	0.561453	0.999987	1.88603	2.46748	0.764358	0.444654	NA	0.387283	2.49779	0.15505	0.876782	NA	0.230833	2.49777	0.0924158	0.926368	NA
LotjaGi1g1v0049200	Regulator of chromosome condensation (RCC1) family with FYVE zinc finger domain-containing protein	741.543	-0.480027	0.151587	-3.16669	0.00154187	0.00988574	-0.00287243	0.144148	-0.019927	0.984102	0.999987	-0.0786262	0.126361	-0.622235	0.533787	0.99991	-0.234513	0.127341	-1.84162	0.0655313	0.414839	-0.322652	0.128849	-2.50411	0.0122761	0.103304
LotjaGi1g1v0049300	Homeobox protein, putative	1181.56	-0.205017	0.13612	-1.50615	0.13203	0.284219	-0.0209764	0.131488	-0.15953	0.873251	0.999987	0.00124055	0.115415	0.0107487	0.991424	0.99991	-0.123922	0.116122	-1.06717	0.285896	0.679423	-0.368695	0.116858	-3.15507	0.00160458	0.0372791
LotjaGi1g1v0049400	Pentatricopeptide repeat-containing protein	315.369	0.208958	0.168644	1.23905	0.215328	0.396847	0.217071	0.156332	1.38852	0.164978	0.999987	0.049289	0.140787	0.350096	0.726266	0.99991	-0.0724425	0.142676	-0.50774	0.611636	0.876749	-0.0767051	0.146136	-0.524888	0.599661	0.806547
LotjaGi1g1v0049500_LC	tetratricopeptide repeat (TPR)-containing protein	42.8561	0.102697	0.282023	0.364144	0.715751	0.850201	0.414215	0.276347	1.49889	0.133902	0.999987	-0.278482	0.259838	-1.07175	0.283831	0.99991	-0.0585341	0.270113	-0.216702	0.828441	0.960388	-0.201075	0.282377	-0.712078	0.476417	0.720439
LotjaGi1g1v0049600	DUF4228 domain protein	102.92	0.554783	0.401506	1.38176	0.167046	0.334612	0.624504	0.379161	1.64707	0.0995442	0.999987	-0.384261	0.336369	-1.14238	0.253296	0.99991	-0.0900848	0.341456	-0.263826	0.791914	0.947979	0.0850452	0.341086	0.249337	0.8031	0.918086
LotjaGi1g1v0049700	Aquaporin	1.89316	1.30354	1.85819	0.701511	0.482984	0.672622	0.860469	1.1802	0.729085	0.465949	0.999987	0.0515313	1.12086	0.0459748	0.96333	NA	0.343023	1.13429	0.302411	0.762339	NA	0.133216	1.20677	0.110391	0.9121	NA
LotjaGi1g1v0049800	MLP-like protein	376.243	-0.296471	0.257884	-1.14963	0.250295	0.438643	0.599399	0.258324	2.32034	0.0203225	0.559575	-0.00562137	0.222602	-0.025253	0.979853	0.99991	0.60864	0.225011	2.70494	0.00683172	0.153235	0.448349	0.224402	1.99797	0.0457195	0.208389
LotjaGi1g1v0049900_LC	Transposon protein, putative, Pong sub-class	1.98168	-0.894023	1.24741	-0.716703	0.473557	0.663938	1.51276	1.27763	1.18403	0.2364	0.999987	0.545921	1.38554	0.394015	0.69357	NA	-0.214089	1.32139	-0.162018	0.871292	NA	1.61108	1.71455	0.939655	0.347394	NA
LotjaGi1g1v0050000_LC	Glutathione S-transferase T3	0.790719	0.362442	2.55868	0.141652	0.887355	0.943454	-3.16463	2.37819	-1.33069	0.183292	0.999987	0.146751	2.21546	0.0662396	0.947187	NA	2.25245	2.10399	1.07056	0.284366	NA	0.785931	2.1101	0.372462	0.709549	NA
LotjaGi1g1v0050100	LATERAL ROOT PRIMORDIUM 1 family protein	568.274	1.03626	0.174191	5.94902	2.6975e-09	1.46826e-07	0.435355	0.17168	2.53586	0.0112172	0.393558	0.152126	0.150433	1.01125	0.311895	0.99991	0.09143	0.151466	0.603635	0.546087	0.846768	0.237135	0.153926	1.54057	0.123421	0.354829
LotjaGi1g1v0050200	Tapetum determinant 1	0.0764624	2.36975	8.30234	0.285432	0.775313	NA	-0.12859	8.32911	-0.0154386	0.987682	NA	0.148382	7.21327	0.0205707	0.983588	NA	-0.0888174	7.21327	-0.0123131	0.990176	NA	0.230742	7.2126	0.0319916	0.974479	NA
LotjaGi1g1v0050300	Hyp O-arabinosyltransferase homolog	467.763	0.161626	0.11932	1.35457	0.175556	0.346283	0.141529	0.112945	1.25307	0.210179	0.999987	0.0489643	0.103958	0.471	0.637641	0.99991	0.322656	0.106849	3.01974	0.00252989	0.0892969	0.166618	0.1078	1.54562	0.122195	0.353214
LotjaGi1g1v0050400	Telomerase activating protein Est1	2147.86	-0.128282	0.117067	-1.0958	0.273165	0.463906	-0.0304006	0.111968	-0.27151	0.785998	0.999987	-0.100975	0.097754	-1.03295	0.301626	0.99991	-0.175322	0.0981594	-1.78609	0.0740846	0.434013	-0.0855207	0.0983335	-0.8697	0.384464	0.646264
LotjaGi1g1v0050500	Protein transport protein GOT1	441.463	0.304607	0.134467	2.2653	0.0234945	0.0798732	-0.0333918	0.128109	-0.260652	0.794361	0.999987	-0.0398735	0.115777	-0.3444	0.730545	0.99991	0.383191	0.119402	3.20926	0.00133078	0.0573731	0.306057	0.118245	2.58833	0.00964436	0.0910589
LotjaGi1g1v0050600	Rho GTPase-activating protein	1850.96	-0.539728	0.145147	-3.7185	0.000200405	0.00192139	0.0460955	0.14088	0.327196	0.74352	0.999987	0.0244463	0.123197	0.198433	0.842706	0.99991	-0.0894506	0.123722	-0.722997	0.469682	0.805593	-0.138834	0.124212	-1.11772	0.263687	0.533873
LotjaGi1g1v0050700_LC	cytochrome P450, family 735, subfamily A, polypeptide 2	234.888	2.09657	1.36046	1.54107	0.123299	0.27025	1.9125	1.36168	1.40452	0.160165	0.999987	0.583268	1.86226	0.313205	0.754125	0.99991	-0.121366	1.84543	-0.0657657	0.947564	0.992431	0.230848	1.86225	0.123962	0.901345	0.959773
LotjaGi1g1v0050800	Aquaporin	3.8685	-1.93733	1.22406	-1.58271	0.113488	0.254873	1.59674	0.904819	1.7647	0.0776136	0.999987	0.646348	0.904749	0.714395	0.474983	0.99991	-0.0487667	0.812669	-0.0600081	0.952149	0.993301	-1.06409	1.10131	-0.966202	0.333943	NA
LotjaGi1g1v0050900	Vesicle-associated membrane protein	2083.67	0.171501	0.144487	1.18696	0.235243	0.421097	-0.0323268	0.143249	-0.225668	0.82146	0.999987	-0.0100554	0.124833	-0.0805512	0.935799	0.99991	0.0817424	0.125029	0.653788	0.513248	0.830075	0.249212	0.125122	1.99175	0.046398	0.209723
LotjaGi1g1v0051000_LC	RNA-directed DNA polymerase (Reverse transcriptase); Ribonuclease H	0.38461	1.34086	3.24537	0.413162	0.679488	NA	1.4068	3.00334	0.468411	0.639491	NA	0.152794	2.81045	0.0543663	0.956643	NA	-0.565701	2.81057	-0.201276	0.840483	NA	-0.214045	2.80245	-0.0763779	0.939118	NA
LotjaGi1g1v0051100	Crt	97.885	0.794686	0.384414	2.06726	0.0387093	0.116358	0.948797	0.367207	2.58382	0.00977115	0.36522	-0.205752	0.33116	-0.621308	0.534397	0.99991	-0.641027	0.336859	-1.90296	0.0570464	0.394973	-1.31636	0.329384	-3.99642	6.4308e-05	0.00416067
LotjaGi1g1v0051200	Peptidyl-prolyl cis-trans isomerase	317.574	0.279202	0.140203	1.99141	0.0464355	0.133042	-0.132797	0.130902	-1.01448	0.310352	0.999987	0.025541	0.114473	0.223118	0.823444	0.99991	0.120931	0.117894	1.02576	0.305006	0.694826	0.358315	0.122087	2.93492	0.00333631	0.0537518
LotjaGi1g1v0051300	Calcium-dependent protein kinase, putative	155.127	0.372293	0.38591	0.964713	0.334689	0.531346	-1.18436	0.384759	-3.07818	0.00208271	0.123526	-0.482383	0.342658	-1.40777	0.159199	0.99991	-0.431596	0.348999	-1.23667	0.21621	0.620545	-1.08947	0.358068	-3.04264	0.00234515	0.0451591
LotjaGi1g1v0051400	RNA binding protein	1178.44	0.199896	0.152033	1.31483	0.188569	0.363173	0.0517536	0.151463	0.341691	0.732583	0.999987	0.193768	0.132362	1.46393	0.143214	0.99991	0.191342	0.133048	1.43815	0.150393	0.549697	0.0083173	0.133235	0.0624258	0.950224	0.980544
LotjaGi1g1v0051500_LC	Retrovirus-related Pol polyprotein from transposon TNT 1-94	0.496257	1.64272	7.09505	0.231531	0.816902	NA	-0.106806	6.95724	-0.0153517	0.987752	NA	0.148386	6.18039	0.0240091	0.980845	NA	-0.0888161	6.18039	-0.0143706	0.988534	NA	0.230898	6.17997	0.0373623	0.970196	NA
LotjaGi1g1v0051600	RPM1-interacting protein 4 (RIN4) family protein	92.7768	-0.498624	0.265669	-1.87687	0.0605364	0.161731	0.111679	0.256532	0.435342	0.663314	0.999987	-0.017888	0.250743	-0.0713398	0.943127	0.99991	0.0297	0.253804	0.117019	0.906845	0.98217	0.234148	0.263947	0.887102	0.375024	0.639084
LotjaGi1g1v0051700	Dihydropyrimidinase	2545.04	-0.598994	0.12118	-4.943	7.69311e-07	1.88313e-05	-0.195316	0.117264	-1.66561	0.0957919	0.999987	-0.0752942	0.1017	-0.740354	0.459085	0.99991	-0.240641	0.101998	-2.35929	0.0183102	0.245454	-0.200118	0.102358	-1.95508	0.0505739	0.21913
LotjaGi1g1v0051800	Dihydropyrimidinase	1468.45	-0.14818	0.166165	-0.891763	0.37252	0.569173	0.20757	0.163663	1.26827	0.2047	0.999987	-0.0142126	0.141702	-0.100299	0.920107	0.99991	-0.0776167	0.142299	-0.545449	0.585445	0.865725	-0.0396518	0.14247	-0.278317	0.780769	0.907504
LotjaGi1g1v0051900	Protein AATF	649.817	0.167514	0.15992	1.04748	0.294877	0.488792	0.0317935	0.153728	0.206817	0.836153	0.999987	0.0293632	0.1351	0.217344	0.82794	0.99991	-0.237614	0.1366	-1.73949	0.0819492	0.450376	-0.193093	0.138987	-1.38929	0.164745	0.414137
LotjaGi1g1v0052000	Ribosomal biogenesis protein LAS1	286.188	0.125255	0.181969	0.688331	0.491245	0.67914	0.0604384	0.164286	0.367885	0.712959	0.999987	0.0119892	0.147348	0.0813665	0.93515	0.99991	-0.0575798	0.151454	-0.380181	0.703811	0.919188	0.00641717	0.152971	0.0419501	0.966538	0.987055
LotjaGi1g1v0052100	Heat shock transcription factor	96.2317	-0.33024	0.486953	-0.678175	0.49766	0.684938	-0.0991445	0.402107	-0.246562	0.805247	0.999987	0.243582	0.355662	0.68487	0.493426	0.99991	-0.456608	0.356359	-1.28132	0.200083	0.602426	0.541842	0.371008	1.46046	0.144164	0.385369
LotjaGi1g1v0052200_LC	tRNA-2-methylthio-N(6)-dimethylallyladenosine synthase	30.7228	-0.340285	0.451178	-0.754214	0.450721	0.643731	0.372255	0.341639	1.08962	0.275882	0.999987	0.475009	0.302215	1.57176	0.116007	0.99991	-0.0275774	0.31176	-0.088457	0.929513	0.988638	0.19863	0.325941	0.609406	0.542255	0.767507
LotjaGi1g1v0052300	F-box protein	1539.53	-0.281515	0.16902	-1.66557	0.0957991	0.22576	0.276549	0.164861	1.67746	0.0934519	0.999987	-0.0210476	0.143652	-0.146519	0.883512	0.99991	-0.0300758	0.144413	-0.208262	0.835025	0.962981	0.0680687	0.144522	0.470991	0.637647	0.829286
LotjaGi1g1v0052400	Retrotransposon protein, putative, Ty3-gypsy subclass	523.048	0.144515	0.158028	0.914486	0.360462	0.556959	-0.09716	0.158231	-0.614038	0.53919	0.999987	-0.0569637	0.139131	-0.409424	0.682229	0.99991	0.112075	0.140559	0.797357	0.425244	0.781032	0.255367	0.141968	1.79877	0.0720557	0.265568
LotjaGi1g1v0052500	Proteasome-associated ECM29-like protein	3110.59	-0.516617	0.114866	-4.49756	6.87367e-06	0.000118227	0.178502	0.110086	1.62148	0.104914	0.999987	-0.00863927	0.0960209	-0.0899728	0.928309	0.99991	-0.131519	0.0964606	-1.36345	0.172741	0.574533	-0.165746	0.0968943	-1.71059	0.0871572	0.293418
LotjaGi1g1v0052600	Blue copper protein	3941.25	0.21549	0.20077	1.07332	0.283129	0.474888	-0.0393315	0.200204	-0.196457	0.844252	0.999987	0.0490562	0.172951	0.283641	0.776685	0.99991	-0.0862836	0.172956	-0.498875	0.617868	0.880436	0.0553673	0.173146	0.319773	0.749141	0.891143
LotjaGi1g1v0052700	Cyclin	776.147	0.191832	0.216039	0.887952	0.374566	0.571451	0.0590507	0.214359	0.275475	0.782951	0.999987	0.0132817	0.186703	0.0711382	0.943288	0.99991	0.0570273	0.188031	0.303286	0.761672	0.937355	-0.0148348	0.189598	-0.0782437	0.937634	0.975966
LotjaGi1g1v0052800	Stomatal closure-related actin-binding protein 1	880.049	-0.221545	0.183878	-1.20485	0.228261	0.412781	-0.207882	0.178295	-1.16595	0.243635	0.999987	-0.239377	0.155387	-1.54052	0.123435	0.99991	-0.179931	0.155627	-1.15617	0.247612	0.649359	-0.424248	0.156138	-2.71713	0.00658506	0.0750625
LotjaGi1g1v0052900	Late embryogenesis abundant protein Lea14	1253.53	0.376115	0.124593	3.01876	0.00253813	0.0145941	0.145523	0.120742	1.20524	0.228112	0.999987	0.252009	0.106731	2.36116	0.0182178	0.781874	0.347956	0.107351	3.2413	0.00118987	0.0531982	0.537076	0.108148	4.96611	6.83087e-07	9.92195e-05
LotjaGi1g1v0053000	Nuclear control of ATPase protein 2	453.232	-0.0602594	0.133723	-0.450629	0.652257	0.806642	0.0329476	0.123188	0.267458	0.789116	0.999987	0.0550558	0.110968	0.496143	0.619793	0.99991	0.0184442	0.113326	0.162753	0.870713	0.972596	0.303275	0.114724	2.64352	0.00820494	0.0832372
LotjaGi1g1v0053100	Ankyrin repeat-containing protein family	17.8479	-0.867802	0.794106	-1.0928	0.27448	0.465526	0.0814323	0.682546	0.119307	0.905032	0.999987	0.711732	0.631655	1.12677	0.259838	0.99991	0.642526	0.626293	1.02592	0.304929	0.694716	1.69559	0.699496	2.42402	0.0153497	0.116607
LotjaGi1g1v0053200	Nuclear transcription factor Y subunit C5	78.4691	0.136632	0.298446	0.457812	0.647088	0.802638	0.0641716	0.252157	0.254491	0.799116	0.999987	0.224846	0.233373	0.963462	0.335315	0.99991	-0.382472	0.229834	-1.66412	0.0960884	0.474568	0.0573376	0.239066	0.23984	0.810454	0.921785
LotjaGi1g1v0053300	Ubiquitin-associated domain-containing family protein	743.38	0.11278	0.186154	0.605844	0.544618	0.723801	0.02126	0.18225	0.116653	0.907135	0.999987	-0.043373	0.158709	-0.273286	0.784634	0.99991	-0.338389	0.159163	-2.12605	0.0334988	0.318806	-0.428374	0.161124	-2.65865	0.00784538	0.0815067
LotjaGi1g1v0053400	Tyrosine-specific transport protein, putative	259.67	-0.850546	0.347953	-2.44443	0.0145082	0.0557674	0.181963	0.311886	0.583428	0.559605	0.999987	0.00295441	0.263415	0.0112158	0.991051	0.99991	-0.00417499	0.263542	-0.0158419	0.987361	0.99699	0.398626	0.266147	1.49777	0.134194	0.370736
LotjaGi1g1v0053500	RING/U-box superfamily protein	786.038	0.167321	0.111943	1.49469	0.134994	0.288554	0.0762043	0.109864	0.693626	0.487917	0.999987	0.108054	0.0971013	1.1128	0.265795	0.99991	0.198643	0.0983807	2.01913	0.0434737	0.3552	0.110089	0.0985183	1.11744	0.263804	0.533963
LotjaGi1g1v0053600_LC	DUF223 domain protein	0	NA	NA	NA	NA	NA	NA	NA	NA	NA	NA	NA	NA	NA	NA	NA	NA	NA	NA	NA	NA	NA	NA	NA	NA	NA
LotjaGi1g1v0053700_LC	Replication factor-A carboxy-terminal domain protein	0	NA	NA	NA	NA	NA	NA	NA	NA	NA	NA	NA	NA	NA	NA	NA	NA	NA	NA	NA	NA	NA	NA	NA	NA	NA
LotjaGi1g1v0053800_LC	DNA-directed RNA polymerase subunit beta'	0	NA	NA	NA	NA	NA	NA	NA	NA	NA	NA	NA	NA	NA	NA	NA	NA	NA	NA	NA	NA	NA	NA	NA	NA	NA
LotjaGi1g1v0053900	Pentatricopeptide repeat-containing protein	98.9424	0.432178	0.296724	1.4565	0.145256	0.304163	0.230806	0.27845	0.828895	0.407164	0.999987	0.265469	0.252995	1.0493	0.294039	0.99991	0.0751438	0.256855	0.292553	0.769864	0.939915	-0.20037	0.264738	-0.756861	0.449133	0.699733
LotjaGi1g1v0054000	Disease resistance protein	531.62	-0.744859	0.166188	-4.48202	7.39407e-06	0.00012642	0.448599	0.148828	3.01421	0.0025765	0.144195	-0.254998	0.129843	-1.96389	0.0495431	0.99991	0.0780791	0.13179	0.592449	0.55355	0.851504	0.19747	0.133719	1.47675	0.139742	0.379087
LotjaGi1g1v0054100	MYB-related transcription factor	2.3692	1.09263	1.80918	0.603935	0.545887	0.724815	-0.452262	1.65439	-0.273371	0.784568	0.999987	-0.290806	1.20407	-0.241519	0.809153	NA	-1.38599	1.25088	-1.10801	0.267858	NA	-1.4818	1.31796	-1.12431	0.26088	NA
LotjaGi1g1v0054200	Urease accessory protein UreF	128.017	0.0251693	0.221529	0.113616	0.909542	0.955308	-0.411682	0.214734	-1.91717	0.0552161	0.894315	0.0899583	0.188443	0.477377	0.633094	0.99991	0.165668	0.192433	0.860913	0.389286	0.758619	0.0802308	0.191264	0.419477	0.674867	0.851159
LotjaGi1g1v0054300	Pentatricopeptide repeat-containing protein family	155.723	0.165305	0.229165	0.721337	0.470702	0.661588	-0.0650508	0.19814	-0.328307	0.742679	0.999987	0.0582054	0.182613	0.318737	0.749926	0.99991	-0.0102518	0.184345	-0.0556122	0.955651	0.994238	-0.00291285	0.189428	-0.015377	0.987731	0.995401
LotjaGi1g1v0054400	Aspartate--tRNA(Asp/Asn) ligase	48.4065	0.912521	0.585908	1.55745	0.119364	0.264275	0.112352	0.58604	0.191714	0.847966	0.999987	-0.219042	0.499436	-0.438579	0.660966	0.99991	-0.299827	0.495155	-0.605522	0.544832	0.846018	0.469458	0.510837	0.918998	0.358097	0.623591
LotjaGi1g1v0054500	Kinase family protein	1867.11	-0.306637	0.162238	-1.89004	0.0587525	0.158045	-0.0110568	0.160263	-0.0689917	0.944996	0.999987	0.00716432	0.139236	0.0514546	0.958963	0.99991	-0.154181	0.139554	-1.10481	0.269242	0.66594	-0.256257	0.140295	-1.82655	0.0677667	0.257195
LotjaGi1g1v0054600_LC	Kinase family protein	702.358	-0.634914	0.12419	-5.11243	3.18036e-07	8.87063e-06	0.0650791	0.108971	0.597212	0.550366	0.999987	-0.0327892	0.0972619	-0.337122	0.736025	0.99991	-0.126422	0.0986528	-1.28149	0.200023	0.602426	-0.19356	0.09914	-1.95239	0.0508923	0.219858
LotjaGi1g1v0054700	Non-specific serine/threonine protein kinase	2213.41	0.00435016	0.105492	0.0412369	0.967107	0.980369	0.151906	0.101397	1.49813	0.1341	0.999987	0.0628492	0.0885594	0.709684	0.4779	0.99991	0.061576	0.0888608	0.692949	0.488342	0.814265	0.258335	0.0894426	2.88828	0.00387354	0.0577281
LotjaGi1g1v0054800	Disease resistance protein	617.375	-0.023237	0.159917	-0.145307	0.884468	0.942322	0.207527	0.149971	1.38378	0.166427	0.999987	-0.3074	0.131456	-2.33843	0.0193648	0.802606	0.0102501	0.132498	0.0773605	0.938337	0.990187	-0.0669505	0.134188	-0.498932	0.617827	0.817003
LotjaGi1g1v0054900_LC	2,3-bisphosphoglycerate-dependent phosphoglycerate mutase	5.35049	0.254031	1.04705	0.242616	0.808303	0.911938	-0.142095	1.09731	-0.129494	0.896967	0.999987	0.169473	0.994173	0.170466	0.864644	0.99991	0.725325	1.01666	0.713441	0.475573	0.808417	-0.202141	1.06861	-0.189164	0.849965	NA
LotjaGi1g1v0055000	Oligoribonuclease	523.286	-0.0146283	0.175062	-0.0835605	0.933406	0.965934	0.0101769	0.172464	0.0590086	0.952945	0.999987	0.0258776	0.151545	0.170758	0.864414	0.99991	-0.166468	0.153072	-1.08752	0.276809	0.673622	-0.241254	0.155345	-1.55302	0.120417	0.350366
LotjaGi1g1v0055100	Calmodulin-related protein	16424.8	0.176882	0.171246	1.03291	0.301646	0.495661	0.0414178	0.171191	0.241939	0.808827	0.999987	0.127579	0.148329	0.86011	0.389728	0.99991	0.318832	0.148361	2.14902	0.0316327	0.310744	0.256056	0.148349	1.72604	0.0843402	0.288266
LotjaGi1g1v0055200	SNF1-related protein kinase regulatory subunit beta-1	1540.66	-0.420372	0.166271	-2.52824	0.0114636	0.0464814	-0.0979217	0.163983	-0.597146	0.55041	0.999987	-0.0330797	0.14248	-0.232171	0.816405	0.99991	0.0913229	0.142662	0.640134	0.522085	0.834859	0.0223233	0.14281	0.156315	0.875785	0.950839
LotjaGi1g1v0055300_LC	Chaperone DnaJ-domain superfamily protein	1.69841	2.12638	1.40593	1.51244	0.130422	0.28151	0.502318	1.3179	0.381149	0.703093	0.999987	0.0233284	1.63842	0.0142383	0.98864	NA	-2.40535	1.53195	-1.57012	0.116387	NA	1.19399	1.78357	0.669441	0.503214	NA
LotjaGi1g1v0055400	BZIP transcription factor	325.454	-0.0118955	0.126758	-0.0938438	0.925233	0.962646	0.125599	0.112122	1.1202	0.262629	0.999987	-0.00607101	0.101695	-0.0596984	0.952396	0.99991	-0.017766	0.103324	-0.171945	0.86348	0.97026	-0.282456	0.104352	-2.70677	0.00679418	0.0758355
LotjaGi1g1v0055500	RNA binding protein	3539.08	0.0740666	0.206508	0.358661	0.719848	0.853026	0.0603105	0.205777	0.293086	0.769456	0.999987	0.00111251	0.178549	0.00623083	0.995029	0.99991	-0.0957858	0.178739	-0.535899	0.592028	0.868389	-0.439934	0.179206	-2.4549	0.0140923	0.111398
LotjaGi1g1v0055600	La-related protein	1707.04	0.136316	0.160506	0.849293	0.395718	0.591994	0.0365249	0.156137	0.233928	0.815041	0.999987	-0.0292064	0.136001	-0.214751	0.829961	0.99991	0.00402085	0.136592	0.029437	0.976516	0.99699	-0.040938	0.137365	-0.298023	0.765686	0.899658
LotjaGi1g1v0055700	Early nodulin-like protein	0.0298915	0.362431	8.32911	0.0435138	0.965292	NA	-0.12859	8.32911	-0.0154386	0.987682	NA	0.148382	7.21327	0.0205707	0.983588	NA	-0.0888174	7.21327	-0.0123131	0.990176	NA	0.23074	7.2126	0.0319913	0.974479	NA
LotjaGi1g1v0055800	(R)-specific enoyl-CoA hydratase	63.9474	2.14355	0.270603	7.92135	2.34941e-15	5.41203e-13	-0.30746	0.243665	-1.26181	0.207015	0.999987	0.396777	0.238669	1.66246	0.0964212	0.99991	-0.0291979	0.246193	-0.118598	0.905594	0.981706	0.0947225	0.256884	0.368737	0.712324	0.871827
LotjaGi1g1v0055900	Adenylate kinase	648.101	0.684993	0.11772	5.81881	5.92687e-09	2.94631e-07	0.233791	0.112353	2.08085	0.0374476	0.756153	-0.0844491	0.101809	-0.829485	0.40683	0.99991	0.0888448	0.105062	0.845644	0.397751	0.764502	0.139181	0.10733	1.29676	0.194714	0.452662
LotjaGi1g1v0056000	Argonaute	3750.95	-0.336375	0.114066	-2.94894	0.00318864	0.0174221	0.00321191	0.111697	0.0287557	0.977059	0.999987	-0.159009	0.0974166	-1.63226	0.102625	0.99991	-0.097038	0.0976887	-0.99334	0.320544	0.708951	-0.231489	0.0979701	-2.36285	0.0181351	0.12765
LotjaGi1g1v0056100	Leucine-rich repeat receptor-like protein kinase family	0.475924	0.362441	3.68143	0.0984511	0.921574	NA	0.71143	3.35502	0.21205	0.832068	NA	-0.802105	3.18822	-0.251584	0.801362	NA	0.0684289	3.10457	0.0220413	0.982415	NA	-0.303831	3.17789	-0.0956077	0.923832	NA
LotjaGi1g1v0056200	Leucine-rich repeat receptor-like protein kinase family	4551.97	0.174295	0.149817	1.16339	0.244673	0.431924	0.00732227	0.149137	0.0490975	0.960842	0.999987	0.123727	0.12934	0.956605	0.338767	0.99991	0.140559	0.129412	1.08614	0.277419	0.674223	0.322279	0.129393	2.4907	0.0127493	0.10505
LotjaGi1g1v0056300	AP-1 complex subunit sigma-1	0.351066	-1.44057	4.0389	-0.356675	0.721335	NA	-0.128594	4.0738	-0.031566	0.974818	NA	2.72233	3.47525	0.783349	0.433422	NA	-1.55742	3.42358	-0.454909	0.649175	NA	-0.214615	3.52194	-0.0609367	0.95141	NA
LotjaGi1g1v0056400	Protein ETHYLENE INSENSITIVE 3	6714.7	-0.120229	0.158501	-0.758539	0.448129	0.641391	0.0212099	0.157441	0.134716	0.892836	0.999987	-0.071351	0.136504	-0.522701	0.601182	0.99991	-0.213112	0.136581	-1.56034	0.118681	0.509479	-0.277691	0.136703	-2.03134	0.0422205	0.199945
LotjaGi1g1v0056500_LC	Aspartate--tRNA(Asp/Asn) ligase	0.285315	0.362438	5.3436	0.0678267	0.945924	NA	0.674708	5.21536	0.129369	0.897065	NA	2.37986	4.59681	0.51772	0.604654	NA	1.1613	4.61469	0.251654	0.801309	NA	0.706632	4.62753	0.152702	0.878633	NA
LotjaGi1g1v0056600	Receptor protein kinase, putative	158.633	0.352632	0.274621	1.28407	0.199118	0.376272	-0.123728	0.238067	-0.519717	0.603261	0.999987	0.284609	0.211206	1.34754	0.177805	0.99991	0.168609	0.213426	0.790011	0.429522	0.783583	0.226334	0.217557	1.04035	0.298179	0.568346
LotjaGi1g1v0056700	Thaumatin-like protein	0.138591	0.362431	8.32911	0.0435138	0.965292	NA	1.77197	8.30901	0.213258	0.831125	NA	-0.326624	7.21327	-0.045281	0.963883	NA	0.880386	7.20849	0.122132	0.902795	NA	0.704069	7.2126	0.0976165	0.922237	NA
LotjaGi1g1v0056800	Late embryogenesis abundant (LEA) hydroxyproline-rich glycoprotein family	218.097	1.09286	0.288659	3.78598	0.000153101	0.00153996	-0.112281	0.284396	-0.394804	0.692987	0.999987	0.512698	0.253111	2.02559	0.0428072	0.99991	0.474596	0.254208	1.86696	0.0619067	0.406509	0.369585	0.259412	1.42471	0.154242	0.39992
LotjaGi1g1v0056900	bZIP transcription factor (DUF630 and DUF632)	222.507	0.260567	0.216295	1.20468	0.228326	0.412869	-0.103538	0.203363	-0.509129	0.610662	0.999987	-0.0212884	0.181015	-0.117606	0.90638	0.99991	0.0872722	0.184667	0.472591	0.636505	0.889772	-0.102201	0.18647	-0.548083	0.583635	0.797015
LotjaGi1g1v0057000	Glycosyl hydrolase	720.544	-0.0262822	0.232458	-0.113062	0.909981	0.955531	-0.00787025	0.229705	-0.0342624	0.972668	0.999987	0.0900817	0.200445	0.449409	0.653137	0.99991	0.476158	0.200673	2.3728	0.0176537	0.241617	0.50064	0.199956	2.50375	0.0122885	0.103345
LotjaGi1g1v0057100	Geranylgeranyl reductase	582.887	0.64299	0.255049	2.52104	0.0117008	0.0471836	0.160669	0.243802	0.659014	0.509887	0.999987	0.206874	0.210732	0.981694	0.32625	0.99991	0.21474	0.210791	1.01874	0.308328	0.697589	-0.0169106	0.21084	-0.0802061	0.936073	0.975369
LotjaGi1g1v0057200	Alcohol dehydrogenase, putative	832.876	0.0181547	0.222568	0.081569	0.934989	0.966864	-0.0570647	0.221302	-0.257859	0.796516	0.999987	0.183095	0.194647	0.940653	0.346883	0.99991	0.0379277	0.195173	0.194328	0.845919	0.965923	-0.0658978	0.194603	-0.338628	0.73489	0.884109
LotjaGi1g1v0057300_LC	Aldehyde oxidase	1.95542	-3.88647	1.45869	-2.66436	0.00771345	0.0343352	-0.995209	0.872552	-1.14057	0.254048	0.999987	0.615862	0.973126	0.63287	0.526819	NA	-1.25734	0.911811	-1.37895	0.167909	NA	-1.02469	1.36001	-0.753438	0.451186	NA
LotjaGi1g1v0057400	NBS-LRR type disease resistance protein	866.774	-0.308644	0.127017	-2.42994	0.0151012	0.0574053	0.24982	0.113186	2.20716	0.0273026	0.65771	0.00045192	0.0999291	0.00452241	0.996392	0.99991	0.0531096	0.101101	0.525314	0.599365	0.870876	-0.0236318	0.102432	-0.230706	0.817543	0.92591
LotjaGi1g1v0057500_LC	Transposon protein, putative, CACTA, En/Spm sub-class	36.3696	0.74967	0.275244	2.72366	0.00645631	0.0300565	0.10731	0.2993	0.358537	0.719942	0.999987	0.110618	0.282312	0.391831	0.695183	0.99991	0.547825	0.31669	1.72985	0.0836574	0.453556	0.728956	0.320185	2.27667	0.0228059	0.144609
LotjaGi1g1v0057600	F-box/WD-40 repeat-containing protein family	656.458	0.380028	0.148781	2.55427	0.010641	0.0438277	0.190523	0.141813	1.34348	0.179116	0.999987	-0.181442	0.124123	-1.46179	0.143799	0.99991	0.198502	0.125447	1.58236	0.113568	0.501916	0.0799349	0.125374	0.637572	0.523752	0.754414
LotjaGi1g1v0057700	DNA-directed RNA polymerase II family protein	3711	0.286155	0.130034	2.20062	0.0277632	0.0908421	0.0975068	0.129997	0.750072	0.453211	0.999987	0.000290737	0.11289	0.00257541	0.997945	0.99991	0.0756506	0.113136	0.668668	0.503707	0.824587	0.0342888	0.113399	0.302372	0.762368	0.897966
LotjaGi1g1v0057800	Hyccin protein	94.1692	2.42712	0.315156	7.70133	1.34657e-14	2.63193e-12	0.562046	0.280998	2.00018	0.0454813	0.817712	0.738228	0.264512	2.79091	0.005256	0.375411	0.650879	0.262733	2.47734	0.0132367	0.212544	0.671897	0.285484	2.35353	0.0185959	0.129234
LotjaGi1g1v0057900_LC	Protein FAR1-RELATED SEQUENCE 3	595.783	-0.390489	0.154384	-2.52934	0.0114278	0.0463801	-0.17275	0.152732	-1.13106	0.258029	0.999987	-0.0715212	0.137402	-0.520527	0.602696	0.99991	-0.0675894	0.138709	-0.487275	0.626063	0.884942	-0.442241	0.140946	-3.13767	0.00170297	0.0387173
LotjaGi1g1v0058000	Steroid 5-alpha reductase	2599.84	-0.736001	0.168173	-4.37645	1.20627e-05	0.000191775	-0.0186667	0.167759	-0.111271	0.911401	0.999987	0.00566559	0.145205	0.039018	0.968876	0.99991	0.101892	0.145367	0.700929	0.483347	0.811965	0.370698	0.145731	2.54371	0.0109683	0.0975103
LotjaGi1g1v0058100	T-complex protein 1 subunit eta	3577.94	0.0857451	0.168436	0.509066	0.610706	0.773995	-0.0981343	0.167717	-0.585117	0.558469	0.999987	0.0732847	0.145711	0.502945	0.615003	0.99991	-0.0280747	0.146035	-0.192246	0.84755	0.966393	-0.0811663	0.146256	-0.554961	0.578921	0.793592
LotjaGi1g1v0058200	2-oxoglutarate (2OG) and Fe(II)-dependent oxygenase superfamily protein, putative	629.804	0.0992301	0.160024	0.620096	0.535195	0.716675	0.243085	0.145199	1.67416	0.0940998	0.999987	-0.00719005	0.126702	-0.0567479	0.954746	0.99991	0.268747	0.128942	2.08424	0.0371382	0.334563	0.243138	0.127506	1.90688	0.0565357	0.233534
LotjaGi1g1v0058300	3-hydroxy-3-methylglutaryl coenzyme A reductase	4931.65	0.0686687	0.11292	0.608116	0.54311	0.722765	-0.263017	0.112322	-2.34162	0.0192002	0.546033	0.0296754	0.0980599	0.302625	0.762176	0.99991	0.0711608	0.0980933	0.72544	0.468182	0.805198	-0.211802	0.0980555	-2.16002	0.0307712	0.169446
LotjaGi1g1v0058400	KRR1 small subunit processome component	784.801	0.0462876	0.265261	0.174498	0.861474	0.934024	-0.0901167	0.262471	-0.343339	0.731344	0.999987	0.0377765	0.228034	0.165662	0.868423	0.99991	-0.112318	0.229086	-0.490288	0.62393	0.883959	-0.402421	0.230805	-1.74356	0.0812365	0.283049
LotjaGi1g1v0058500	RNA-directed DNA polymerase (reverse transcriptase)-related family protein	386.195	0.0361424	0.127319	0.283872	0.776509	0.890256	0.0179334	0.120267	0.149113	0.881465	0.999987	0.0596045	0.109603	0.543824	0.586563	0.99991	-0.246394	0.111508	-2.20966	0.027129	0.29168	-0.174953	0.117274	-1.49183	0.135743	0.372813
LotjaGi1g1v0058600	50S ribosomal protein L5	4609.11	0.0404652	0.210406	0.19232	0.847492	0.929675	0.0261822	0.21031	0.124493	0.900925	0.999987	0.0985946	0.182079	0.541494	0.588167	0.99991	0.351179	0.182281	1.92658	0.0540316	0.38708	0.508836	0.182386	2.78988	0.00527282	0.0674337
LotjaGi1g1v0058700	RING/U-box superfamily protein, putative	4835.7	1.44092	0.229102	6.28944	3.18621e-10	2.20979e-08	-0.0562688	0.228505	-0.246248	0.80549	0.999987	0.107592	0.198723	0.541418	0.58822	0.99991	0.326904	0.199073	1.64214	0.100562	0.481151	0.143299	0.199041	0.719948	0.471557	0.71674
LotjaGi1g1v0058800_LC	RING/U-box superfamily protein, putative	0.0606559	2.04592	8.3166	0.246004	0.805679	NA	-0.12859	8.32911	-0.0154386	0.987682	NA	0.148382	7.21327	0.0205707	0.983588	NA	-0.0888174	7.21327	-0.0123131	0.990176	NA	0.230737	7.2126	0.0319908	0.974479	NA
LotjaGi1g1v0058900	FBD-associated F-box protein	1.94702	2.86812	1.64043	1.74839	0.0803958	0.199221	-0.764637	0.958844	-0.797457	0.425185	0.999987	0.51765	1.01651	0.509243	0.610582	NA	0.893945	1.06788	0.837123	0.402523	NA	-0.478959	1.11646	-0.428997	0.667925	NA
LotjaGi1g1v0059000	FBD-associated F-box protein	5.05898	-0.16935	0.926738	-0.182738	0.855004	0.931641	-0.579078	0.775455	-0.74676	0.455209	0.999987	-0.887177	0.689517	-1.28667	0.198211	0.99991	0.20757	0.740322	0.280378	0.779187	0.942812	0.0944232	0.793478	0.118999	0.905276	NA
LotjaGi1g1v0059100_LC	Disease resistance protein (TIR-NBS-LRR class) family	40.5417	0.17746	0.617899	0.287198	0.77396	0.88889	-1.3848	0.654208	-2.11676	0.0342803	0.732847	-0.712929	0.542082	-1.31517	0.188453	0.99991	-0.590745	0.570857	-1.03484	0.300744	0.69069	-2.68547	0.557392	-4.81793	1.45058e-06	0.000193998
LotjaGi1g1v0059200	BTB-POZ and MATH domain protein	997.177	0.202997	0.10813	1.87735	0.0604698	0.161637	0.00208486	0.101749	0.0204902	0.983652	0.999987	0.0464866	0.0893416	0.520324	0.602838	0.99991	0.155102	0.0903214	1.71722	0.0859381	0.456393	-0.0210477	0.0905123	-0.23254	0.816119	0.924961
LotjaGi1g1v0059300	Molybdopterin biosynthesis protein CNX1	468.06	-1.26316	0.16158	-7.81755	5.38604e-15	1.18769e-12	-0.831665	0.154165	-5.39466	6.86552e-08	1.51393e-05	-0.4237	0.137285	-3.08627	0.00202687	0.198922	-0.5743	0.140703	-4.08165	4.47167e-05	0.00486304	-0.446487	0.143921	-3.10231	0.00192017	0.0412489
LotjaGi1g1v0059400	Protein restricted tev movement 2	113.323	-0.535552	0.427181	-1.25369	0.209955	0.390453	-0.0733398	0.42273	-0.173491	0.862266	0.999987	0.0273909	0.371384	0.0737536	0.941206	0.99991	-0.910847	0.371423	-2.45232	0.014194	0.21841	-0.573395	0.391094	-1.46613	0.142613	0.38323
LotjaGi1g1v0059500	23.2 kDa heat shock protein	195.961	-0.54476	0.328637	-1.65763	0.0973915	0.228365	-0.14554	0.325511	-0.447113	0.654793	0.999987	-0.0762632	0.285925	-0.266725	0.789681	0.99991	-0.383705	0.286778	-1.33799	0.180901	0.583466	-0.777414	0.297549	-2.61272	0.0089824	0.0879776
LotjaGi1g1v0059600	glutamyl-tRNA (Gln) amidotransferase subunit C	73.1494	-0.334363	0.267282	-1.25097	0.210944	0.391649	-0.126198	0.24209	-0.521287	0.602167	0.999987	-0.123163	0.230367	-0.534636	0.592901	0.99991	0.123244	0.240631	0.512169	0.608532	0.8754	-0.410754	0.251244	-1.63488	0.102074	0.319387
LotjaGi1g1v0059700	Aldehyde oxidase	1031.5	-0.784836	0.249585	-3.14456	0.00166334	0.0104797	-0.146548	0.226017	-0.648395	0.51673	0.999987	-0.226361	0.195051	-1.16052	0.245836	0.99991	-0.352384	0.195401	-1.80338	0.0713281	0.428164	-0.296245	0.1962	-1.50991	0.131065	0.366714
LotjaGi1g1v0059800_LC	ABC transporter NFT1	12.2434	-1.26404	0.950829	-1.32941	0.183713	0.357243	-0.185144	0.74231	-0.249417	0.803039	0.999987	0.219454	0.696292	0.315175	0.752629	0.99991	0.591394	0.732534	0.807326	0.419479	0.778111	0.218159	0.696002	0.313446	0.753942	0.893405
LotjaGi1g1v0059900	Aldehyde oxidase	384.773	-0.198872	0.169753	-1.17154	0.241382	0.427995	0.0134129	0.1525	0.0879535	0.929914	0.999987	-0.0471943	0.135292	-0.348833	0.727215	0.99991	-0.0569938	0.137288	-0.415141	0.678039	0.908363	-0.17816	0.140678	-1.26644	0.205354	0.466594
LotjaGi1g1v0060000	Aldehyde oxidase	761.877	-0.654871	0.15382	-4.2574	2.06822e-05	0.00030096	-0.0859184	0.136715	-0.628449	0.52971	0.999987	-0.0932008	0.120004	-0.77665	0.437365	0.99991	-0.12223	0.12176	-1.00386	0.315448	0.704308	-0.325709	0.122373	-2.66161	0.00777677	0.0811829
LotjaGi1g1v0060100	Histidine kinase	12.5354	-0.528127	0.565993	-0.933098	0.350769	0.547414	-0.534763	0.552532	-0.967839	0.333125	0.999987	-0.139487	0.550247	-0.253498	0.799883	0.99991	0.0108626	0.519521	0.0209088	0.983318	0.99699	-0.342685	0.551471	-0.621402	0.534335	0.761755
LotjaGi1g1v0060200	NBS-LRR type disease resistance protein	791.654	-0.0220657	0.219107	-0.100708	0.919783	0.960045	0.169002	0.200051	0.844795	0.398225	0.999987	-0.172707	0.170541	-1.0127	0.311204	0.99991	-0.217028	0.171121	-1.26827	0.204702	0.607314	-0.173139	0.172078	-1.00617	0.314336	0.58486
LotjaGi1g1v0060300	Disease resistance protein	3402.7	-0.22574	0.129358	-1.74509	0.0809696	0.200155	0.273123	0.126132	2.16537	0.0303592	0.698611	-0.0610097	0.109595	-0.556682	0.577745	0.99991	0.0228268	0.109897	0.20771	0.835455	0.963219	-0.0576917	0.110254	-0.52326	0.600793	0.807377
LotjaGi1g1v0060400	50S ribosomal protein L20	183.113	-0.192135	1.35065	-0.142254	0.88688	0.943246	0.19106	1.34976	0.141551	0.887434	0.999987	-0.693648	1.19486	-0.580528	0.561559	0.99991	-1.05009	1.19339	-0.879926	0.3789	0.751471	-0.586237	1.19835	-0.489203	0.624698	0.821363
LotjaGi1g1v0060500	Polynucleotidyl transferase, ribonuclease H-like superfamily protein	31.8932	0.154235	0.604938	0.25496	0.798754	0.905123	0.22277	0.584831	0.380913	0.703268	0.999987	-0.557721	0.683903	-0.815498	0.414787	0.99991	-1.64862	0.667402	-2.47021	0.0135034	0.214341	1.68115	1.38924	1.21012	0.226232	0.492549
LotjaGi1g1v0060600	50S ribosomal protein L20	777.479	0.46535	0.147664	3.15142	0.0016248	0.0103023	0.12272	0.145336	0.844388	0.398452	0.999987	0.0255528	0.130526	0.195767	0.844792	0.99991	-0.090336	0.132689	-0.680808	0.495993	0.819405	-0.134094	0.135595	-0.988926	0.322699	0.592324
LotjaGi1g1v0060700_LC	50S ribosomal protein L20	220.301	0.794534	0.396316	2.0048	0.0449845	0.130068	0.0249667	0.171772	0.145348	0.884436	0.999987	0.0545832	0.138064	0.395349	0.692586	0.99991	-0.1669	0.139894	-1.19305	0.232851	0.634642	-0.141223	0.144042	-0.980429	0.326875	0.595844
LotjaGi1g1v0060800	Structural maintenance of chromosomes protein	45.9077	-1.02107	0.369651	-2.76225	0.00574049	0.0275287	-0.588153	0.339314	-1.73336	0.0830317	0.999987	-0.273652	0.304053	-0.900012	0.368114	0.99991	-0.726224	0.313132	-2.31923	0.0203828	0.256037	-0.738717	0.333567	-2.2146	0.0267876	0.157178
LotjaGi1g1v0060900	Structural maintenance of chromosomes protein	2732.12	-0.395516	0.246374	-1.60535	0.108417	0.24661	-0.00748895	0.243984	-0.0306944	0.975513	0.999987	-0.0866721	0.211532	-0.409735	0.682	0.99991	-0.393069	0.211712	-1.85662	0.0633647	0.40926	-0.513407	0.212215	-2.41928	0.0155513	0.117293
LotjaGi1g1v0061000	rRNA-processing protein PIN domain protein	304.334	0.373518	0.225359	1.65744	0.0974315	0.228438	-0.0116625	0.220229	-0.0529562	0.957767	0.999987	-0.00122335	0.194072	-0.00630359	0.994971	0.99991	-0.0947837	0.196465	-0.482446	0.629489	0.886995	-0.259459	0.201595	-1.28703	0.198082	0.457224
LotjaGi1g1v0061100_LC	CM0545.280.nc protein	279.389	-0.0647023	0.167476	-0.386338	0.699246	0.838666	0.145561	0.154374	0.942909	0.345727	0.999987	-0.129169	0.137918	-0.936565	0.348983	0.99991	-0.175008	0.141093	-1.24038	0.214835	0.619531	-0.11273	0.14684	-0.767704	0.442663	0.693891
LotjaGi1g1v0061200	Ubiquitin carboxyl-terminal hydrolase-like protein	3997.84	-0.320833	0.157035	-2.04306	0.0410463	0.121654	-0.0414357	0.155695	-0.266134	0.790136	0.999987	0.0444689	0.135117	0.329113	0.74207	0.99991	-0.133949	0.135385	-0.989397	0.322469	0.710279	-0.281365	0.135703	-2.07339	0.038136	0.189582
LotjaGi1g1v0061300	Mediator of RNA polymerase II transcription subunit 7	390.896	0.156579	0.142184	1.10125	0.27079	0.461661	0.0251557	0.138884	0.181127	0.856268	0.999987	-0.0149525	0.121944	-0.122618	0.90241	0.99991	0.212403	0.124122	1.71124	0.0870361	0.459103	0.171629	0.125913	1.36308	0.172858	0.424746
LotjaGi1g1v0061400	CM0545.320.nc protein	59.6626	0.579721	0.350634	1.65335	0.098259	0.229773	-0.396885	0.302077	-1.31385	0.188896	0.999987	0.260484	0.272567	0.95567	0.339239	0.99991	-0.0681874	0.273475	-0.249337	0.8031	0.950962	0.634396	0.274713	2.3093	0.0209268	0.137451
LotjaGi1g1v0061500	Chaperone DnaJ	108.205	-0.389505	0.343705	-1.13325	0.257108	0.446847	-0.428906	0.354856	-1.20868	0.226787	0.999987	-0.118388	0.234481	-0.504893	0.613634	0.99991	-0.125255	0.23569	-0.53144	0.595114	0.869325	0.283697	0.247829	1.14473	0.252321	0.52096
LotjaGi1g1v0061600	ERD (Early-responsive to dehydration stress) family protein	1170.09	0.311579	0.180574	1.72549	0.0844388	0.206273	0.183778	0.178604	1.02897	0.303494	0.999987	0.182918	0.15529	1.17791	0.238833	0.99991	0.391678	0.156158	2.50821	0.0121344	0.205443	0.384257	0.155881	2.46506	0.0136989	0.109451
LotjaGi1g1v0061800_LC	Nitrate transporter 1.1	24.3577	-0.910226	0.540678	-1.68349	0.0922807	0.220122	0.321159	0.512809	0.626274	0.531135	0.999987	0.644214	0.519356	1.24041	0.214824	0.99991	-0.203253	0.502135	-0.404777	0.685641	0.911884	0.200949	0.504101	0.398628	0.690167	0.85965
LotjaGi1g1v0061900	50S ribosomal protein L30	577.782	-0.163716	0.219248	-0.746714	0.455236	0.647952	-0.0948109	0.215003	-0.440975	0.659231	0.999987	0.165755	0.188759	0.878134	0.379871	0.99991	0.212708	0.188838	1.1264	0.259996	0.658224	0.309854	0.189568	1.63453	0.102148	0.319467
LotjaGi1g1v0062000_LC	50S ribosomal protein L30	131.411	1.08016	0.413457	2.61252	0.00898771	0.0385124	0.0446291	0.34952	0.127687	0.898397	0.999987	-0.536063	0.302235	-1.77366	0.0761193	0.99991	0.0433159	0.307009	0.14109	0.887799	0.977912	0.624466	0.306792	2.03547	0.0418036	0.198895
LotjaGi1g1v0062100_LC	Leucine-rich repeat receptor-like protein kinase family protein	0.417328	-2.90698	4.04342	-0.718942	0.472177	NA	2.18318	4.0361	0.540914	0.588567	NA	-0.294089	3.59989	-0.0816939	0.93489	NA	0.730583	3.59098	0.20345	0.838784	NA	-2.08201	3.50665	-0.59373	0.552693	NA
LotjaGi1g1v0062200	Ubiquitin fusion degradation protein 1 like	959.677	0.00558495	0.177244	0.0315099	0.974863	0.984787	-0.0709856	0.172658	-0.411133	0.680975	0.999987	-0.0611439	0.149671	-0.408523	0.68289	0.99991	-0.177362	0.150469	-1.17873	0.238506	0.640428	-0.277889	0.15161	-1.83292	0.0668147	0.255349
LotjaGi1g1v0062300_LC	ATP synthase subunit b	250.602	0.0336069	0.164978	0.203705	0.838584	0.927869	0.0123177	0.143115	0.0860688	0.931412	0.999987	0.0876268	0.13013	0.673379	0.500706	0.99991	-0.0633622	0.132186	-0.479343	0.631695	0.887991	0.307866	0.137617	2.23713	0.0252781	0.152692
LotjaGi1g1v0062400	transmembrane protein, putative (DUF247)	11.8641	-0.353335	0.524648	-0.67347	0.500648	0.687379	0.337644	0.536379	0.629488	0.52903	0.999987	0.158683	0.543734	0.29184	0.770409	0.99991	0.233067	0.566998	0.411054	0.681033	0.909815	0.220712	0.665204	0.331797	0.740043	0.886524
LotjaGi1g1v0062500	Transmembrane protein, putative (DUF247)	5.0093	-0.36226	0.729544	-0.496557	0.619502	0.781236	-0.0488923	0.668883	-0.0730954	0.94173	0.999987	-0.970427	0.650191	-1.49253	0.135561	0.99991	0.749489	0.821567	0.912267	0.361628	0.73958	-0.121625	0.72139	-0.168598	0.866113	NA
LotjaGi1g1v0062600	Receptor protein kinase, putative	1028.15	0.346294	0.262149	1.32098	0.186508	0.360819	0.13349	0.259173	0.515059	0.606512	0.999987	-0.109181	0.225487	-0.484202	0.628243	0.99991	0.382197	0.226225	1.68946	0.0911319	0.466185	0.488381	0.226341	2.15772	0.0309492	0.169933
LotjaGi1g1v0062700_LC	Receptor protein kinase, putative	611.572	0.425194	0.136564	3.11351	0.00184874	0.0113946	0.179938	0.118966	1.51252	0.130402	0.999987	-0.0242036	0.107615	-0.224909	0.82205	0.99991	0.298973	0.110013	2.71762	0.00657539	0.150616	0.167473	0.108834	1.53879	0.123855	0.355573
LotjaGi1g1v0062800	Coiled-coil domain-containing protein 21, putative isoform 2	270.123	-0.529149	0.181515	-2.91519	0.00355474	0.0189999	0.137835	0.169087	0.815173	0.414973	0.999987	0.0828901	0.152104	0.544957	0.585783	0.99991	-0.0352881	0.153126	-0.230451	0.817741	0.956474	-0.416883	0.153272	-2.71988	0.00653053	0.0746789
LotjaGi1g1v0062900	Lycopene beta/epsilon cyclase	442.82	-0.624741	0.219198	-2.85012	0.00437024	0.022407	-0.0681539	0.177917	-0.383066	0.70167	0.999987	-0.0191885	0.151272	-0.126847	0.899061	0.99991	-0.292814	0.151811	-1.92881	0.0537548	0.386481	0.0625789	0.153434	0.407855	0.68338	0.856271
LotjaGi1g1v0063000	Serine/threonine protein phosphatase 2A regulatory subunit B	312.837	0.146399	0.228639	0.640307	0.521973	0.705258	0.139579	0.201699	0.692016	0.488927	0.999987	0.00143352	0.178184	0.00804516	0.993581	0.99991	0.232127	0.179794	1.29107	0.196679	0.599473	0.333669	0.179541	1.85845	0.0631049	0.247424
LotjaGi1g1v0063100	RmlC-like cupins superfamily protein	728.307	0.0121636	0.177066	0.0686952	0.945232	0.972418	0.0450827	0.177558	0.253904	0.79957	0.999987	0.0153514	0.152398	0.100732	0.919763	0.99991	0.221685	0.153694	1.44238	0.149195	0.548463	0.269919	0.154753	1.74419	0.0811258	0.282883
LotjaGi1g1v0063200	Leucine-rich repeat receptor-like protein kinase family protein	28.5003	2.39714	1.24225	1.92967	0.0536475	0.147764	9.34336	1.42522	6.55572	5.53738e-11	2.04092e-08	4.95892	1.2455	3.98146	6.84938e-05	0.0147647	6.24488	1.23389	5.06113	4.16779e-07	8.90469e-05	8.10386	1.3488	6.00821	1.87584e-09	4.33081e-07
LotjaGi1g1v0063300	Phosphatidylglycerol/phosphatidylinositol transfer protein	2454.59	0.735968	0.236131	3.11678	0.00182839	0.011288	-0.114174	0.236248	-0.483278	0.628899	0.999987	0.454282	0.204875	2.21736	0.0265987	0.916839	0.617606	0.205163	3.01032	0.00260974	0.0909192	0.641046	0.205041	3.12643	0.00176942	0.0396178
LotjaGi1g1v0063400	Lycopene beta/epsilon cyclase	355.731	-0.594896	0.165489	-3.59478	0.000324667	0.00284138	-0.0212107	0.156264	-0.135737	0.892029	0.999987	0.0757479	0.137864	0.549441	0.582703	0.99991	-0.0714653	0.140154	-0.509906	0.610118	0.876104	0.0820504	0.144434	0.568083	0.569979	0.787288
LotjaGi1g1v0063500	receptor-like kinase	685.8	0.160227	0.108368	1.47855	0.139261	0.295521	-0.0144343	0.0951952	-0.151629	0.87948	0.999987	-0.0294939	0.0859717	-0.343065	0.73155	0.99991	-0.00397262	0.0875682	-0.0453661	0.963816	0.996165	0.0669763	0.0888388	0.753908	0.450904	0.701063
LotjaGi1g1v0063600_LC	DUF506 family protein	2.65432	0.362443	1.84888	0.196034	0.844584	0.929358	-0.566605	0.887319	-0.638559	0.52311	0.999987	-0.604253	0.868761	-0.695534	0.486721	0.99991	-0.0443547	0.962524	-0.0460817	0.963245	0.996165	1.39266	1.3606	1.02356	0.306042	NA
LotjaGi1g1v0063700_LC	calmodulin-binding transcription activator	30.3596	0.175928	0.380627	0.462207	0.643933	0.800289	0.509566	0.313828	1.62371	0.104438	0.999987	0.00506363	0.284835	0.0177774	0.985816	0.99991	-0.329615	0.292347	-1.12748	0.259539	0.657889	-0.147442	0.292817	-0.503529	0.614592	0.815602
LotjaGi1g1v0063800_LC	Glycosyltransferases	25.3059	0.257947	0.329653	0.78248	0.433933	0.6285	0.0637228	0.322041	0.197872	0.843145	0.999987	0.827153	0.354729	2.33179	0.019712	0.806984	0.0398807	0.340974	0.116961	0.906891	0.98217	0.156904	0.355863	0.440912	0.659277	0.840801
LotjaGi1g1v0063900	Integrator complex subunit 7	334.044	-0.275165	0.136897	-2.01001	0.0444301	0.128913	-0.0200781	0.120721	-0.166319	0.867906	0.999987	0.0158142	0.108286	0.146041	0.883889	0.99991	0.0913627	0.111492	0.819458	0.412525	0.774404	0.168703	0.112898	1.49429	0.1351	0.371927
LotjaGi1g1v0064000	LINE-1 reverse transcriptase like	40.4669	-0.3622	0.332255	-1.09013	0.275658	0.466726	-0.250282	0.33837	-0.739672	0.459499	0.999987	-0.386616	0.311782	-1.24002	0.214968	0.99991	-0.02919	0.296246	-0.098533	0.921509	0.986129	-0.142468	0.300371	-0.474309	0.63528	0.827312
LotjaGi1g1v0064100_LC	Transmembrane E3 ubiquitin-protein ligase 1	304.088	-0.239778	0.173229	-1.38417	0.166306	0.333643	0.425317	0.15039	2.82811	0.00468243	0.21925	0.010207	0.13674	0.0746452	0.940497	0.99991	-0.155656	0.138178	-1.12648	0.259961	0.658224	-0.299013	0.1427	-2.09539	0.0361361	0.184366
LotjaGi1g1v0064200_LC	PIF1-like helicase	0	NA	NA	NA	NA	NA	NA	NA	NA	NA	NA	NA	NA	NA	NA	NA	NA	NA	NA	NA	NA	NA	NA	NA	NA	NA
LotjaGi1g1v0064300_LC	RNA polymerase II subunit 5-mediating protein like	0.0605699	0.362431	8.32911	0.0435138	0.965292	NA	2.80227	8.27616	0.338596	0.734914	NA	0.148382	7.21327	0.0205707	0.983588	NA	-0.0888174	7.21327	-0.0123131	0.990176	NA	0.230774	7.2126	0.031996	0.974475	NA
LotjaGi1g1v0064400_LC	Integrator complex subunit 7	43.5405	-0.0509783	0.385175	-0.132351	0.894707	0.947051	0.194423	0.362661	0.536101	0.591889	0.999987	0.50177	0.818519	0.613021	0.539862	0.99991	-1.80534	0.815315	-2.21428	0.0268096	0.290383	0.795377	1.21388	0.655234	0.512317	0.745779
LotjaGi1g1v0064500	Integrator complex subunit 7	536.811	-0.344814	0.178553	-1.93116	0.0534631	0.147447	0.149842	0.168606	0.888711	0.374159	0.999987	0.0556916	0.148982	0.373813	0.708543	0.99991	-0.236623	0.149933	-1.57819	0.114522	0.503029	0.0405663	0.151255	0.268198	0.788547	0.911131
LotjaGi1g1v0064600	MD-2-related lipid recognition domain-containing protein / ML domain-containing protein	2287.79	-0.393873	0.114458	-3.44121	0.000579116	0.00452649	-0.0368482	0.109091	-0.337776	0.735532	0.999987	0.124701	0.0951305	1.31085	0.18991	0.99991	0.0162407	0.0956358	0.169818	0.865153	0.970756	0.27213	0.0961454	2.8304	0.00464898	0.0637842
LotjaGi1g1v0064700	Phosphatidylglycerol/phosphatidylinositol transfer protein	3705.67	0.358868	0.423399	0.847588	0.396667	0.59307	-0.0548679	0.423662	-0.129509	0.896955	0.999987	0.478046	0.367192	1.3019	0.192952	0.99991	0.961778	0.367297	2.61853	0.00883107	0.173906	0.776356	0.366984	2.1155	0.0343872	0.179447
LotjaGi1g1v0064800	FAM91A1-like protein	68.5251	-0.341514	0.401918	-0.84971	0.395486	0.591801	-0.110351	0.405561	-0.272095	0.785549	0.999987	0.0626756	0.372404	0.1683	0.866347	0.99991	0.531856	0.397378	1.33841	0.180761	0.583426	-0.484567	0.370772	-1.30691	0.191242	0.44881
LotjaGi1g1v0064900	UBX domain-containing protein, putative	782.071	0.396733	0.166337	2.38512	0.0170734	0.0628963	-0.00823972	0.16402	-0.050236	0.959934	0.999987	0.0631559	0.144274	0.43775	0.661568	0.99991	0.172112	0.145185	1.18547	0.235831	0.637694	-0.278768	0.145843	-1.91142	0.0559502	0.232108
LotjaGi1g1v0065000_LC	Retrovirus-related Pol polyprotein from transposon 297 family	39.9488	1.67286	0.689238	2.42712	0.0152193	0.0577133	0.916061	0.62468	1.46645	0.142526	0.999987	-0.124751	0.541992	-0.230171	0.817959	0.99991	-0.0743347	0.537082	-0.138405	0.889921	0.977998	-0.094052	0.550856	-0.170738	0.86443	0.94709
LotjaGi1g1v0065100_LC	Holliday junction ATP-dependent DNA helicase RuvB	1.14461	1.49944	2.07469	0.722729	0.469847	0.660746	-0.981326	1.40366	-0.69912	0.484477	0.999987	0.219777	1.40978	0.155895	0.876116	NA	-0.403116	1.41536	-0.284815	0.775786	NA	-0.27391	1.54261	-0.177563	0.859066	NA
LotjaGi1g1v0065200	Homeobox protein knotted-1, putative	71.6064	-0.816681	0.893141	-0.914392	0.360511	0.556959	0.673151	0.598523	1.12469	0.260721	0.999987	-0.236672	0.501587	-0.471847	0.637036	0.99991	-0.0106826	0.495587	-0.0215554	0.982803	0.99699	-0.193676	0.489899	-0.395339	0.692593	0.860781
LotjaGi1g1v0065300	50S ribosomal protein L30	309.886	0.336195	0.19597	1.71554	0.0862463	0.209308	-0.079903	0.200221	-0.399074	0.689839	0.999987	-0.0365437	0.173537	-0.210582	0.833214	0.99991	0.532676	0.177641	2.99861	0.00271217	0.0930867	0.325667	0.176255	1.84771	0.0646446	0.250814
LotjaGi1g1v0065400_LC	Protein kinase superfamily protein	19.9901	4.08627	1.36197	3.00026	0.00269748	0.0153192	1.16892	0.590848	1.97838	0.0478853	0.838705	-0.223464	0.522388	-0.427775	0.668815	0.99991	-0.444755	0.543951	-0.817637	0.413564	0.77499	0.356403	0.567897	0.627583	0.530277	0.758581
LotjaGi1g1v0065500	50S ribosomal protein L30	587.792	0.604882	0.172792	3.50064	0.000464134	0.00378825	0.0623216	0.172552	0.361175	0.717969	0.999987	0.0842877	0.152043	0.554368	0.579327	0.99991	0.30006	0.153683	1.95246	0.0508836	0.377414	0.25007	0.154028	1.62353	0.104476	0.322788
LotjaGi1g1v0065600	Nitrate transporter 1.1	1.98095	1.78693	2.99932	0.595779	0.551323	0.728658	-3.25072	3.02803	-1.07354	0.283027	0.999987	-0.808434	2.93305	-0.27563	0.782833	NA	-1.73058	2.76643	-0.625566	0.531599	NA	0.23111	2.91616	0.0792513	0.936833	NA
LotjaGi1g1v0065700	Nitrate transporter 1.1	1320.18	-0.122486	0.335497	-0.365088	0.715046	0.849761	-0.224276	0.272744	-0.822298	0.410908	0.999987	-0.0713944	0.232515	-0.307053	0.758803	0.99991	-0.25506	0.232634	-1.0964	0.272902	0.669849	-0.11297	0.233491	-0.483831	0.628506	0.823355
LotjaGi1g1v0065800_LC	BZIP transcription factor family protein	50.4401	1.25014	0.34831	3.58916	0.000331741	0.00289153	-0.0255432	0.313204	-0.0815544	0.935001	0.999987	-0.167421	0.325972	-0.513607	0.607527	0.99991	-0.203327	0.326866	-0.622051	0.533909	0.840269	-0.452599	0.347359	-1.30297	0.192584	0.45041
LotjaGi1g1v0065900	Receptor-like protein kinase	438.785	0.332717	0.198856	1.67316	0.0942968	0.223464	-0.146492	0.182227	-0.803899	0.421455	0.999987	-0.44471	0.159396	-2.78997	0.00527127	0.375411	-0.115801	0.161262	-0.718093	0.4727	0.807183	-0.433834	0.162949	-2.66239	0.00775889	0.0811134
LotjaGi1g1v0066000	Alkaline phosphatase D	323.422	0.0326561	0.131844	0.247687	0.804376	0.909019	0.0309652	0.115181	0.268839	0.788053	0.999987	-0.0172182	0.103867	-0.165771	0.868337	0.99991	0.0425596	0.108043	0.393913	0.693645	0.914769	-0.147998	0.108537	-1.36357	0.172702	0.424648
LotjaGi1g1v0066100	Disease resistance protein	483.904	-0.15383	0.20112	-0.764867	0.444351	0.63825	0.261583	0.177318	1.47523	0.140152	0.999987	-0.0768483	0.154117	-0.498636	0.618036	0.99991	-0.0480566	0.155647	-0.308754	0.757508	0.936363	-0.071726	0.158158	-0.453508	0.650183	0.836298
LotjaGi1g1v0066200	Endoglucanase	33.1873	-0.0906074	0.391776	-0.231273	0.817103	0.917775	-0.0952398	0.375535	-0.253611	0.799796	0.999987	0.367339	0.353514	1.03911	0.298755	0.99991	0.113686	0.36631	0.310354	0.756292	0.936363	-0.361473	0.377672	-0.957108	0.338513	0.605927
LotjaGi1g1v0066300	Nucleobase-ascorbate transporter-like protein	195.205	-0.439914	0.275238	-1.5983	0.109976	0.249187	-0.290415	0.271109	-1.07121	0.284074	0.999987	-0.100329	0.23735	-0.422706	0.67251	0.99991	0.159124	0.239793	0.663588	0.506954	0.82617	0.325278	0.240401	1.35307	0.176034	0.429524
LotjaGi1g1v0066400	Receptor protein kinase-like protein	0.930355	0.362442	2.54922	0.142178	0.886939	0.943246	2.29874	2.41195	0.95306	0.34056	0.999987	-0.62776	1.87648	-0.334542	0.737971	NA	0.603089	1.92935	0.312587	0.754595	NA	1.20927	2.07498	0.582788	0.560036	NA
LotjaGi1g1v0066500	Subtilisin-like protease	15.8546	-0.356545	1.14508	-0.311372	0.755518	0.877165	-0.578939	0.477444	-1.21258	0.225291	0.999987	-0.152424	0.439162	-0.34708	0.728531	0.99991	-0.204345	0.439525	-0.464923	0.641987	0.892411	-0.208317	0.495125	-0.420736	0.673948	0.850563
LotjaGi1g1v0066600	Small ubiquitin-related modifier	2492.73	0.254307	0.148069	1.71749	0.0858898	0.208692	-0.0598442	0.148217	-0.403761	0.686389	0.999987	0.00915637	0.128928	0.0710191	0.943383	0.99991	-0.0876989	0.129323	-0.678137	0.497685	0.820688	-0.293856	0.129779	-2.26429	0.0235565	0.147114
LotjaGi1g1v0066700	Glucan endo-1,3-beta-glucosidase, putative	894.27	0.016261	0.220236	0.0738342	0.941142	0.970256	-0.0207828	0.217769	-0.0954354	0.923969	0.999987	0.102816	0.190208	0.540547	0.58882	0.99991	0.279366	0.190325	1.46784	0.142149	0.539979	-0.184378	0.19048	-0.967964	0.333062	0.601162
LotjaGi1g1v0066800	CDO504	937.048	0.217652	0.298697	0.728672	0.466202	0.657556	-0.0780249	0.299138	-0.260833	0.794222	0.999987	0.10824	0.259693	0.416802	0.676823	0.99991	0.555178	0.260018	2.13515	0.0327484	0.317098	0.398118	0.259615	1.53349	0.125155	0.357806
LotjaGi1g1v0066900	1-aminocyclopropane-1-carboxylate oxidase	184.394	3.62408	0.586858	6.1754	6.59977e-10	4.17339e-08	1.49816	0.584645	2.56252	0.0103917	0.376552	1.5302	0.526513	2.9063	0.0036573	0.297137	1.5437	0.535801	2.8811	0.00396284	0.114288	0.673091	0.519641	1.2953	0.195216	0.453088
LotjaGi1g1v0067000	Ankyrin repeat-containing protein	54.9795	-0.32718	0.523889	-0.624522	0.532285	0.714291	-0.160855	0.522151	-0.308063	0.758035	0.999987	0.0198314	0.451222	0.0439504	0.964944	0.99991	0.00540405	0.457194	0.01182	0.990569	0.997136	-0.555705	0.467305	-1.18917	0.234373	0.501855
LotjaGi1g1v0067100	Transposon Ty3-G Gag-Pol polyprotein	273.271	0.192893	0.20798	0.927456	0.35369	0.550539	0.206069	0.183596	1.12241	0.261688	0.999987	-0.0373586	0.163181	-0.228939	0.818916	0.99991	0.165618	0.164995	1.00378	0.315486	0.704308	-0.380191	0.165916	-2.29147	0.0219365	0.141133
LotjaGi1g1v0067200	1-aminocyclopropane-1-carboxylate oxidase	6113.3	0.778912	0.253634	3.07101	0.00213335	0.0127026	0.382621	0.253342	1.51029	0.130969	0.999987	0.296591	0.219017	1.35419	0.175676	0.99991	-0.00875061	0.218991	-0.0399588	0.968126	0.99689	-0.306869	0.219039	-1.40098	0.161219	0.409513
LotjaGi1g1v0067300	Tyrosine-protein phosphatase	3827.46	0.619387	0.213636	2.89926	0.00374043	0.0197752	-0.34234	0.213226	-1.60552	0.108379	0.999987	-0.441671	0.184628	-2.39223	0.0167465	0.761885	-0.519593	0.184679	-2.8135	0.00490058	0.129731	-0.255353	0.184806	-1.38173	0.167054	0.416979
LotjaGi1g1v0067400_LC	Threonine--tRNA ligase	502.387	-0.019554	0.127508	-0.153355	0.878118	0.940021	0.113465	0.119898	0.946349	0.343971	0.999987	-0.135206	0.106186	-1.27329	0.202915	0.99991	-0.112369	0.10842	-1.03642	0.300007	0.690277	-0.0771696	0.109551	-0.704416	0.481174	0.724092
LotjaGi1g1v0067500	E3 ubiquitin-protein ligase COP1	1403.36	-0.287819	0.172101	-1.67239	0.0944484	0.223633	-0.182463	0.165598	-1.10185	0.270529	0.999987	-0.0791563	0.143006	-0.553517	0.57991	0.99991	-0.308009	0.143183	-2.15115	0.0314646	0.310063	-0.401357	0.143974	-2.78771	0.00530822	0.067532
LotjaGi1g1v0067600_LC	Alpha-galactosidase	0.159289	-2.32366	8.28198	-0.280569	0.779041	NA	-0.12859	8.32911	-0.0154386	0.987682	NA	1.10694	7.21323	0.153459	0.878036	NA	-0.0888174	7.21327	-0.0123131	0.990176	NA	-0.796963	7.20775	-0.11057	0.911957	NA
LotjaGi1g1v0067700_LC	Alpha-galactosidase	0.0188725	0.362431	8.32911	0.0435138	0.965292	NA	-0.12859	8.32911	-0.0154386	0.987682	NA	0.629272	7.21327	0.0872381	0.930482	NA	-0.0888174	7.21327	-0.0123131	0.990176	NA	0.230716	7.2126	0.0319879	0.974482	NA
LotjaGi1g1v0067800	Zinc finger CCCH domain protein	541.265	-0.181709	0.207265	-0.876699	0.38065	0.577387	-0.0167772	0.197092	-0.085124	0.932163	0.999987	-0.0591294	0.171172	-0.345439	0.729764	0.99991	0.0779781	0.171474	0.454753	0.649287	0.895212	0.223175	0.171885	1.2984	0.194151	0.452099
LotjaGi1g1v0067900	Ethylene-responsive transcription factor, putative	1620.69	0.276868	0.130621	2.11963	0.0340372	0.105656	0.0377076	0.128309	0.293881	0.768849	0.999987	0.127507	0.112272	1.1357	0.256083	0.99991	0.204476	0.112258	1.82148	0.0685339	0.422797	0.192433	0.112483	1.71078	0.0871225	0.293346
LotjaGi1g1v0068000	E3 ubiquitin-protein ligase BRE1-like 2	812.859	-0.555882	0.206543	-2.69136	0.00711607	0.0323914	-0.0306085	0.201511	-0.151895	0.87927	0.999987	-0.00702255	0.175304	-0.0400592	0.968046	0.99991	-0.202215	0.176337	-1.14675	0.251484	0.652086	-0.397133	0.17784	-2.23309	0.0255429	0.153468
LotjaGi1g1v0068100	Triacylglycerol lipase 2, putative	194.053	0.108546	0.162332	0.66867	0.503706	0.690118	-0.182517	0.154993	-1.17758	0.238963	0.999987	-0.0322615	0.141157	-0.22855	0.819219	0.99991	-0.0550518	0.146044	-0.376954	0.706208	0.920178	0.0281681	0.151253	0.186232	0.852263	0.941981
LotjaGi1g1v0068200	Lipase	567.656	0.208803	0.213565	0.977704	0.328221	0.524178	-0.242664	0.213979	-1.13406	0.25677	0.999987	0.0300585	0.183969	0.163389	0.870212	0.99991	-0.0140224	0.18459	-0.0759648	0.939447	0.990213	0.11346	0.184448	0.615134	0.538466	0.764512
LotjaGi1g1v0068300	Protein disulfide isomerase family	2254.53	0.137966	0.172725	0.798757	0.424432	0.620134	-0.125917	0.170247	-0.739617	0.459533	0.999987	0.226495	0.147865	1.53177	0.12558	0.99991	0.131961	0.148257	0.890088	0.373419	0.746435	0.0332564	0.148742	0.223584	0.823081	0.928252
LotjaGi1g1v0068400	Centromere/kinetochore protein zw10 like	606.498	0.0875066	0.167448	0.522591	0.601259	0.767413	0.0491548	0.157491	0.312111	0.754956	0.999987	-0.0113734	0.139207	-0.0817011	0.934884	0.99991	0.192615	0.140247	1.37339	0.16963	0.570853	-0.124937	0.141421	-0.88344	0.376999	0.640417
LotjaGi1g1v0068500	Mitochondrial transcription termination factor family protein, putative	110.127	-0.227657	0.220448	-1.0327	0.301743	0.495764	0.0373711	0.192297	0.19434	0.845909	0.999987	-0.172784	0.165576	-1.04353	0.296701	0.99991	-0.217373	0.164679	-1.31998	0.186843	0.588821	-0.207811	0.169821	-1.2237	0.221065	0.486401
LotjaGi1g1v0068600	GDSL esterase/lipase	0.112871	0.362431	8.32911	0.0435138	0.965292	NA	-0.12859	8.32911	-0.0154386	0.987682	NA	-1.13244	7.21145	-0.157033	0.875219	NA	1.70245	7.19937	0.236472	0.813067	NA	0.230761	7.2126	0.0319941	0.974477	NA
LotjaGi1g1v0068700	RNA-binding (RRM/RBD/RNP motifs) family protein	0	NA	NA	NA	NA	NA	NA	NA	NA	NA	NA	NA	NA	NA	NA	NA	NA	NA	NA	NA	NA	NA	NA	NA	NA	NA
LotjaGi1g1v0068800	Dual specificity protein phosphatase, putative	935.224	0.125363	0.137922	0.90894	0.363382	0.559618	0.060289	0.13252	0.454942	0.649151	0.999987	-0.0169943	0.116874	-0.145407	0.88439	0.99991	0.127128	0.11769	1.0802	0.280053	0.675881	0.157062	0.118019	1.33083	0.183247	0.438351
LotjaGi1g1v0068900	Ribonuclease Z family protein	202.223	0.342713	0.19463	1.76084	0.0782648	0.195473	-0.0383547	0.179814	-0.213303	0.831091	0.999987	-0.0564439	0.154425	-0.36551	0.714731	0.99991	0.179221	0.161594	1.10908	0.267395	0.664399	0.00740161	0.164796	0.0449137	0.964176	0.986117
LotjaGi1g1v0069000	Lipid-binding serum glycoprotein	138.477	-0.37845	0.211876	-1.78618	0.0740696	0.18761	-0.117694	0.174408	-0.674818	0.499792	0.999987	-0.172363	0.156453	-1.1017	0.270594	0.99991	-0.0669596	0.161854	-0.413704	0.679091	0.908851	0.0814863	0.162593	0.501167	0.616254	0.816251
LotjaGi1g1v0069100	Protein IQ-DOMAIN 1	386.859	-0.301864	0.336297	-0.897612	0.369392	0.565793	-0.237132	0.328874	-0.721042	0.470884	0.999987	-0.0504579	0.285155	-0.176949	0.859549	0.99991	-0.543154	0.286079	-1.89861	0.0576155	0.397205	-0.390685	0.291864	-1.33859	0.180705	0.434938
LotjaGi1g1v0069200	Pol polyprotein	57.1548	-5.9155	1.27032	-4.65672	3.21292e-06	6.23258e-05	-0.0971357	0.614837	-0.157986	0.874468	0.999987	-0.0862661	0.37847	-0.227934	0.819697	0.99991	-0.0498527	0.384617	-0.129616	0.89687	0.979205	-0.150394	0.393327	-0.382363	0.702192	0.866159
LotjaGi1g1v0069300	Heavy metal transport/detoxification protein	0.244598	3.11401	8.27995	0.376091	0.706849	NA	-1.1229	8.32911	-0.134816	0.892757	NA	0.148374	7.21327	0.0205695	0.983589	NA	0.382958	7.21327	0.0530907	0.95766	NA	-1.43618	7.17753	-0.200094	0.841407	NA
LotjaGi1g1v0069400	Glycine-rich protein	20.243	5.59047	1.54707	3.61359	0.000301987	0.00267833	1.65557	1.18166	1.40105	0.161199	0.999987	0.0258211	0.868903	0.0297169	0.976293	0.99991	1.2227	0.873426	1.39989	0.161547	0.562155	-0.225337	0.878225	-0.256582	0.797501	0.915647
LotjaGi1g1v0069500_LC	Helicase/SANT-associated, DNA binding protein	0.0205628	0.362431	8.32911	0.0435138	0.965292	NA	1.69244	8.30994	0.203665	0.838615	NA	0.148382	7.21327	0.0205707	0.983588	NA	-0.0888174	7.21327	-0.0123131	0.990176	NA	0.230739	7.2126	0.0319911	0.974479	NA
LotjaGi1g1v0069600_LC	Unknown protein	0	NA	NA	NA	NA	NA	NA	NA	NA	NA	NA	NA	NA	NA	NA	NA	NA	NA	NA	NA	NA	NA	NA	NA	NA	NA
LotjaGi1g1v0069700_LC	glycine-rich protein 3	0.210198	0.362431	8.32911	0.0435138	0.965292	NA	1.8647	8.3051	0.224524	0.822349	NA	1.09781	7.2131	0.152196	0.879032	NA	1.1998	7.20466	0.166531	0.867739	NA	-1.52366	7.19601	-0.211737	0.832312	NA
LotjaGi1g1v0069800_LC	membrane-associated progesterone binding protein 4	0.0935467	0.362431	8.32911	0.0435138	0.965292	NA	-0.12859	8.32911	-0.0154386	0.987682	NA	0.630212	7.21327	0.0873685	0.930379	NA	0.393392	7.21327	0.0545373	0.956507	NA	0.230775	7.2126	0.0319961	0.974475	NA
LotjaGi1g1v0069900_LC	Mucin-19	2.15884	0.362443	1.89465	0.191299	0.848292	0.929715	1.08527	1.008	1.07666	0.281634	0.999987	1.5791	1.34775	1.17166	0.241333	NA	4.42639	1.44411	3.06513	0.00217574	NA	0.0679503	1.01007	0.067273	0.946364	NA
LotjaGi1g1v0070000_LC	Histone H3 K4-specific methyltransferase SET7/9 family protein	80.6493	0.263908	0.295491	0.893117	0.371794	0.568533	-0.034065	0.260354	-0.130841	0.895901	0.999987	0.0191345	0.237876	0.0804388	0.935888	0.99991	-0.185519	0.246163	-0.753644	0.451063	0.796208	0.507256	0.256521	1.97744	0.0479915	0.212932
LotjaGi1g1v0070100	Myb/SANT-like DNA-binding domain protein	0.13561	0.362431	8.32911	0.0435138	0.965292	NA	-0.12859	8.32911	-0.0154386	0.987682	NA	0.148364	7.21327	0.0205682	0.98359	NA	-1.05052	7.21327	-0.145637	0.884208	NA	1.26359	7.21046	0.175244	0.860888	NA
LotjaGi1g1v0070200_LC	RNA-binding (RRM/RBD/RNP motifs) family protein	4.56761	0.647919	0.970389	0.66769	0.504332	0.690567	0.436681	0.796824	0.548028	0.583673	0.999987	0.300683	0.799611	0.376037	0.706889	0.99991	0.113524	0.780906	0.145375	0.884415	0.976631	-0.510909	0.778015	-0.656683	0.511385	NA
LotjaGi1g1v0070300_LC	evolutionarily conserved C-terminal region 2	1.29655	0.362442	3.01993	0.120016	0.90447	0.952423	-4.97562	2.8057	-1.7734	0.0761631	0.999987	-0.155848	2.28351	-0.0682491	0.945587	NA	0.802297	2.38675	0.336147	0.73676	NA	-0.697408	2.60683	-0.267531	0.78906	NA
LotjaGi1g1v0070400_LC	Transcription elongation factor SPT5	0.0747569	0.362431	8.32911	0.0435138	0.965292	NA	-0.12859	8.32911	-0.0154386	0.987682	NA	0.631698	7.21327	0.0875744	0.930215	NA	-1.0501	7.21327	-0.14558	0.884253	NA	0.230763	7.2126	0.0319944	0.974476	NA
LotjaGi1g1v0070500_LC	kow domain-containing transcription factor 1	0.150406	1.35939	8.32911	0.163209	0.870354	NA	-0.12859	8.32911	-0.0154386	0.987682	NA	0.148374	7.21327	0.0205695	0.983589	NA	1.60243	7.20074	0.222537	0.823896	NA	0.706711	7.2126	0.0979828	0.921946	NA
LotjaGi1g1v0070600	Oxidoreductase/transition metal ion-binding protein	24.7016	-0.29882	0.410785	-0.727435	0.466959	0.657949	-0.317381	0.430973	-0.736428	0.46147	0.999987	0.0219806	0.397882	0.0552442	0.955944	0.99991	-0.0416973	0.382639	-0.108973	0.913224	0.983807	0.105007	0.371355	0.282768	0.777354	0.90574
LotjaGi1g1v0070700	Protein transport protein Sec61 subunit gamma	964.497	0.227386	0.128631	1.76773	0.0771053	0.193269	-0.0194016	0.124738	-0.155539	0.876396	0.999987	0.24234	0.110828	2.18664	0.0287691	0.956076	0.208875	0.112518	1.85638	0.0634	0.409378	-0.0457007	0.113882	-0.4013	0.688199	0.858991
LotjaGi1g1v0070800	Indole-3-glycerol phosphate synthase	1620.37	-0.0483419	0.0964136	-0.501401	0.616089	0.778596	-0.0343755	0.0928224	-0.370336	0.711132	0.999987	-0.0658549	0.0813073	-0.809951	0.417968	0.99991	0.0302821	0.0824501	0.367278	0.713411	0.921371	-0.107967	0.0832197	-1.29738	0.194502	0.452482
LotjaGi1g1v0070900	High mobility group family	89.682	-0.244527	0.35228	-0.694125	0.487604	0.67632	-0.436452	0.32453	-1.34487	0.178667	0.999987	-0.217275	0.271026	-0.801678	0.422739	0.99991	-0.0671263	0.277421	-0.241965	0.808807	0.952715	-0.04435	0.281483	-0.157558	0.874805	0.950531
LotjaGi1g1v0071000	WEB family protein	2428.53	-0.909655	0.229957	-3.95577	7.62897e-05	0.000875567	0.0688396	0.229222	0.300318	0.763935	0.999987	-0.0354199	0.198894	-0.178085	0.858657	0.99991	-0.213063	0.199229	-1.06944	0.284873	0.679127	-0.389993	0.19973	-1.9526	0.0508671	0.219813
LotjaGi1g1v0071100	oxysterol-binding 4B-like protein	8.93296	-0.315626	0.769069	-0.410401	0.681512	0.827086	-0.362894	0.543582	-0.667598	0.50439	0.999987	-0.38326	0.527477	-0.726591	0.467476	0.99991	-0.216119	0.527934	-0.409368	0.68227	0.910641	0.790222	0.653227	1.20972	0.226386	NA
LotjaGi1g1v0071200	LOB domain protein	77.7702	-0.723278	0.354422	-2.04073	0.0412781	0.122116	0.0114673	0.27118	0.0422866	0.96627	0.999987	-0.016925	0.246151	-0.0687588	0.945182	0.99991	-0.337182	0.249185	-1.35314	0.176011	0.579031	0.119182	0.269401	0.442397	0.658202	0.8403
LotjaGi1g1v0071300_LC	Polynucleotidyl transferase, ribonuclease H-like superfamily protein	0.814036	4.10535	1.95353	2.1015	0.0355973	0.109296	-0.798005	1.7091	-0.466916	0.64056	0.999987	2.18222	1.83401	1.18986	0.234101	NA	-1.5299	1.57338	-0.972366	0.330869	NA	-0.165491	1.88561	-0.0877651	0.930063	NA
LotjaGi1g1v0071400_LC	Transposon TX1 uncharacterized	115.145	0.790368	0.25606	3.08665	0.00202423	0.0122307	0.0538792	0.236765	0.227564	0.819985	0.999987	-0.109214	0.214906	-0.508193	0.611318	0.99991	0.436629	0.21837	1.99949	0.0455557	0.360253	0.307091	0.21778	1.4101	0.158511	0.405674
LotjaGi1g1v0071500	Peroxidase	4.73756	0.161401	1.21248	0.133117	0.894101	0.946616	1.53894	1.20405	1.27813	0.201202	0.999987	0.823457	0.964122	0.8541	0.393049	0.99991	1.87168	1.14934	1.62849	0.103422	0.485971	2.87616	1.27396	2.25766	0.0239666	NA
LotjaGi1g1v0071600_LC	Peroxidase	435.096	0.481854	0.17334	2.77982	0.00543891	0.0263667	-0.219241	0.176677	-1.24091	0.214639	0.999987	-0.0217783	0.148584	-0.146573	0.883469	0.99991	0.00596962	0.150221	0.0397389	0.968301	0.99689	0.273752	0.152075	1.80011	0.0718436	0.265256
LotjaGi1g1v0071700	Coiled-coil domain-containing protein 93	172.126	0.93829	0.160225	5.85608	4.73914e-09	2.42854e-07	-0.252195	0.136141	-1.85245	0.0639614	0.946217	-0.0417891	0.136933	-0.305179	0.76023	0.99991	-0.373664	0.138212	-2.70356	0.00686003	0.153235	-0.300084	0.151526	-1.98041	0.0476575	0.212425
LotjaGi1g1v0071800	Hypoxia-responsive family protein	7.0392	-0.0553132	1.09196	-0.0506551	0.9596	0.979416	0.00942509	1.10491	0.00853019	0.993194	0.999987	0.155126	0.977594	0.158681	0.87392	0.99991	0.170439	1.02411	0.166426	0.867822	0.971304	3.0799	1.04902	2.93599	0.0033248	NA
LotjaGi1g1v0071900	Transcription factor	304.434	1.23942	0.369615	3.35327	0.000798641	0.00586034	-0.330891	0.372996	-0.887116	0.375016	0.999987	0.130414	0.324178	0.402291	0.68747	0.99991	0.547271	0.328437	1.66629	0.0956558	0.473951	-0.00574624	0.328853	-0.0174736	0.986059	0.994703
LotjaGi1g1v0072000	Nop53 protein	1477.63	0.263502	0.206247	1.2776	0.20139	0.379342	-0.0435127	0.204627	-0.212644	0.831605	0.999987	-0.059266	0.177741	-0.333441	0.738801	0.99991	-0.348211	0.17828	-1.95317	0.0507991	0.377322	-0.413625	0.179341	-2.30636	0.0210907	0.13792
LotjaGi1g1v0072100	Amino acid transporter protein	741.269	-0.537166	0.311479	-1.72456	0.0846063	0.206516	0.348226	0.303581	1.14706	0.251357	0.999987	-0.317773	0.260772	-1.21859	0.223002	0.99991	0.0177821	0.261233	0.0680701	0.94573	0.991909	0.291423	0.261262	1.11545	0.264659	0.535002
LotjaGi1g1v0072200_LC	Polynucleotidyl transferase, ribonuclease H-like superfamily protein	1.15432	-0.181084	1.97137	-0.091857	0.926812	0.963045	0.770564	1.87634	0.410675	0.681311	0.999987	-0.79041	2.13546	-0.370136	0.711282	NA	-0.0938042	2.11965	-0.0442545	0.964702	NA	1.73715	2.11794	0.820208	0.412098	NA
LotjaGi1g1v0072300	Amino acid transporter, putative	367.695	-0.763232	0.392937	-1.94238	0.0520913	0.144574	0.0673895	0.376998	0.178753	0.858132	0.999987	-0.310063	0.326435	-0.949846	0.342191	0.99991	-0.0240124	0.328175	-0.0731695	0.941671	0.990721	0.570247	0.330316	1.72637	0.0842812	0.288266
LotjaGi1g1v0072400	Alpha-soluble NSF attachment protein	1382.12	0.137325	0.151407	0.906989	0.364413	0.560735	-0.0466069	0.149777	-0.311175	0.755667	0.999987	-0.0213999	0.130556	-0.163914	0.869799	0.99991	0.167853	0.131338	1.27803	0.20124	0.603571	0.176896	0.131254	1.34774	0.177743	0.43153
LotjaGi1g1v0072500	Plant cadmium resistance protein	1263.05	-0.1362	0.139684	-0.975059	0.329531	0.525652	-0.0807196	0.134863	-0.59853	0.549486	0.999987	-0.0347512	0.117347	-0.296141	0.767123	0.99991	-0.0518096	0.1178	-0.439812	0.660073	0.900185	0.132447	0.117968	1.12274	0.261549	0.531729
LotjaGi1g1v0072600	Nuclease	980.295	-0.254567	0.160938	-1.58177	0.113702	0.255154	0.00975264	0.15398	0.063337	0.949498	0.999987	-0.165801	0.133115	-1.24555	0.212929	0.99991	-0.087855	0.13404	-0.65544	0.512185	0.829299	-0.181334	0.13505	-1.34272	0.179363	0.433433
LotjaGi1g1v0072700	Polyadenylate-binding protein-interacting protein 2	2301.44	-0.918275	0.734268	-1.2506	0.211081	0.391742	0.169427	0.733139	0.231098	0.817239	0.999987	-0.43456	0.63487	-0.684487	0.493668	0.99991	-0.346557	0.634964	-0.54579	0.58521	0.8656	0.371928	0.635262	0.585471	0.558231	0.778662
LotjaGi1g1v0072800	Heavy metal transport/detoxification superfamily protein	25.947	0.0350281	0.624576	0.056083	0.955276	0.977408	-2.40939	0.667704	-3.60847	0.000308007	0.0259692	0.0459899	0.556651	0.082619	0.934155	0.99991	0.167534	0.559467	0.299454	0.764594	0.938083	-0.445954	0.545181	-0.817993	0.413361	0.669957
LotjaGi1g1v0072900_LC	B3 domain-containing protein	0	NA	NA	NA	NA	NA	NA	NA	NA	NA	NA	NA	NA	NA	NA	NA	NA	NA	NA	NA	NA	NA	NA	NA	NA	NA
LotjaGi1g1v0073000	neuronal PAS domain protein	285.044	-0.191954	0.311382	-0.616459	0.537592	0.718757	0.130154	0.295052	0.441122	0.659125	0.999987	-0.119939	0.249039	-0.481606	0.630086	0.99991	-0.23642	0.252668	-0.935692	0.349432	0.730327	-0.279201	0.255052	-1.09468	0.273657	0.543911
LotjaGi1g1v0073100_LC	Retrovirus-related Pol polyprotein from transposon TNT 1-94	0.032655	0.362431	8.32911	0.0435138	0.965292	NA	-2.48892	8.28995	-0.300234	0.763999	NA	0.148382	7.21327	0.0205707	0.983588	NA	-0.0888174	7.21327	-0.0123131	0.990176	NA	0.230748	7.2126	0.0319924	0.974478	NA
LotjaGi1g1v0073200	PRA1 family protein	1275.99	0.353039	0.121521	2.90516	0.00367065	0.0194982	-0.141882	0.120431	-1.17812	0.23875	0.999987	0.207177	0.107024	1.93579	0.052893	0.99991	0.208665	0.107181	1.94685	0.051553	0.379465	0.221993	0.107992	2.05564	0.0398172	0.194035
LotjaGi1g1v0073300	sorting nexin	852.639	0.0910062	0.147443	0.617229	0.537083	0.718325	-0.0609463	0.142881	-0.426553	0.669705	0.999987	0.057203	0.125492	0.455829	0.648513	0.99991	-0.156206	0.126158	-1.23818	0.21565	0.62017	-0.280927	0.128091	-2.19318	0.0282946	0.160906
LotjaGi1g1v0073400	Receptor-like kinase	237.21	0.0693886	0.311534	0.222732	0.823744	0.922301	0.146331	0.300312	0.487263	0.626072	0.999987	-0.0243892	0.262631	-0.0928652	0.926011	0.99991	-0.140904	0.265349	-0.531012	0.59541	0.869342	0.07303	0.270999	0.269485	0.787557	0.910953
LotjaGi1g1v0073500_LC	Alanine racemase	55.3468	-4.5318	1.47296	-3.07665	0.0020934	0.0125196	-0.235426	0.874126	-0.269328	0.787678	0.999987	-1.75468	0.702639	-2.49727	0.0125154	0.6295	-1.49284	0.707955	-2.10867	0.0349733	0.325031	-0.0975298	0.721337	-0.135207	0.892448	0.956741
LotjaGi1g1v0073600	Laccase	1245.24	-0.650036	0.168243	-3.86368	0.000111692	0.0011915	0.124504	0.162545	0.765967	0.443696	0.999987	-0.113569	0.140733	-0.806979	0.419678	0.99991	-0.0736539	0.141445	-0.520726	0.602557	0.872678	-0.074305	0.142717	-0.520647	0.602612	0.808221
LotjaGi1g1v0073700	RNA-directed DNA polymerase (Reverse transcriptase)	0.191156	3.69417	8.26819	0.446793	0.655025	NA	-0.12859	8.32911	-0.0154386	0.987682	NA	0.148382	7.21327	0.0205707	0.983588	NA	-0.0888174	7.21327	-0.0123131	0.990176	NA	0.230765	7.2126	0.0319948	0.974476	NA
LotjaGi1g1v0073800	Dehydration-responsive element-binding protein	50.645	0.0356817	0.342001	0.104332	0.916906	0.958674	0.0499885	0.308862	0.161848	0.871426	0.999987	-0.614927	0.281535	-2.18419	0.028948	0.956076	-0.0713695	0.291299	-0.245004	0.806453	0.951688	-0.499223	0.310843	-1.60603	0.108267	0.328941
LotjaGi1g1v0073900	SNF2 domain-containing protein / helicase domain-containing protein	2859.6	-0.0306235	0.187114	-0.163663	0.869997	0.937018	-0.0959175	0.185328	-0.517556	0.604768	0.999987	0.0713569	0.160761	0.44387	0.657136	0.99991	-0.00596211	0.161012	-0.0370291	0.970462	0.99699	-0.192807	0.161512	-1.19376	0.232572	0.499902
LotjaGi1g1v0074000	Abscisic acid receptor	2068.63	0.71803	0.437748	1.64028	0.100947	0.234432	0.120125	0.437696	0.274447	0.783741	0.999987	0.242606	0.379213	0.639763	0.522326	0.99991	0.830595	0.379623	2.18795	0.0286734	0.297875	0.651133	0.379654	1.71507	0.0863326	0.291482
LotjaGi1g1v0074100	Trichome birefringence-like protein	1222.5	-0.725071	0.128822	-5.62849	1.81792e-08	7.75244e-07	0.0392948	0.1258	0.31236	0.754767	0.999987	0.048827	0.110185	0.443138	0.657666	0.99991	0.109739	0.111014	0.988516	0.3229	0.710809	-0.0481027	0.111749	-0.430452	0.666867	0.845407
LotjaGi1g1v0074200	LOB domain-containing protein, putative	134.56	3.44867	0.403566	8.5455	1.27984e-17	4.85588e-15	0.951918	0.317303	3.00003	0.00269954	0.149397	0.920171	0.283917	3.24099	0.00119116	0.136943	1.35698	0.284412	4.77117	1.8316e-06	0.00031141	2.36159	0.303054	7.79264	6.56223e-15	3.6905e-12
LotjaGi1g1v0074300	Ferritin	2777.07	0.102028	0.176443	0.578248	0.563097	0.737906	-0.106095	0.175701	-0.603835	0.545953	0.999987	0.191108	0.152894	1.24994	0.21132	0.99991	0.0446803	0.152929	0.292163	0.770162	0.940003	0.331673	0.153127	2.166	0.0303112	0.16801
LotjaGi1g1v0074400	40S ribosomal protein S4	16347.6	0.688446	0.156849	4.38923	1.13754e-05	0.00018246	-0.00799056	0.156756	-0.0509746	0.959346	0.999987	0.095485	0.135823	0.703008	0.482051	0.99991	0.138822	0.135889	1.02158	0.306978	0.696445	0.146116	0.135949	1.07479	0.28247	0.55245
LotjaGi1g1v0074500_LC	ATP-dependent RNA helicase DBP6	0	NA	NA	NA	NA	NA	NA	NA	NA	NA	NA	NA	NA	NA	NA	NA	NA	NA	NA	NA	NA	NA	NA	NA	NA	NA
LotjaGi1g1v0074600	S-adenosyl-L-methionine-dependent methyltransferases superfamily protein	260.798	-0.0770299	0.177579	-0.433779	0.664449	0.815585	-0.0380725	0.16478	-0.23105	0.817276	0.999987	0.05673	0.150105	0.377935	0.705479	0.99991	0.0548166	0.155148	0.353318	0.72385	0.923954	0.150908	0.158101	0.954502	0.33983	0.607109
LotjaGi1g1v0074700	Ankyrin repeat-containing protein, putative	349.762	0.0231677	0.220044	0.105286	0.916148	0.958423	-0.277794	0.219833	-1.26366	0.206353	0.999987	0.0199294	0.1856	0.107378	0.914489	0.99991	-0.126765	0.184976	-0.685305	0.493151	0.817786	-0.441141	0.187711	-2.3501	0.0187683	0.129862
LotjaGi1g1v0074800	Glutaredoxin family protein, putative	186.937	0.306659	0.226555	1.35358	0.175871	0.346769	-0.116464	0.220156	-0.529009	0.596799	0.999987	0.513724	0.204977	2.50624	0.0122021	0.617601	0.193827	0.203479	0.952565	0.34081	0.723849	0.0919105	0.205396	0.447479	0.654529	0.83805
LotjaGi1g1v0074900	Protein kinase family protein, putative, expressed	1652.99	1.08957	0.291306	3.74029	0.000183805	0.00179153	-0.240838	0.289829	-0.830965	0.405993	0.999987	0.321854	0.251773	1.27835	0.201127	0.99991	0.573137	0.251952	2.27479	0.0229187	0.270652	0.613256	0.252068	2.4329	0.0149783	0.115028
LotjaGi1g1v0075000	U-box domain-containing protein	206.973	1.85558	0.374979	4.94849	7.47915e-07	1.84124e-05	2.62705	0.360133	7.29469	2.99358e-13	1.60905e-10	1.62573	0.315892	5.14646	2.65443e-07	0.000120917	2.19754	0.320328	6.86029	6.87211e-12	3.13044e-09	1.76648	0.320014	5.52002	3.38969e-08	6.40915e-06
LotjaGi1g1v0075100	LOB domain-containing protein, putative	72.2978	1.46841	0.370544	3.96285	7.40612e-05	0.000854442	0.226402	0.404687	0.559449	0.575855	0.999987	0.0109846	0.311412	0.0352736	0.971862	0.99991	0.448435	0.311306	1.4405	0.149727	0.548569	0.437474	0.313775	1.39423	0.16325	0.412221
LotjaGi1g1v0075200	Elongator complex protein 1	2350.72	-0.251305	0.12698	-1.97909	0.0478056	0.135695	-0.104896	0.12336	-0.850321	0.395146	0.999987	-0.0153153	0.107619	-0.14231	0.886835	0.99991	-0.0152366	0.108129	-0.140911	0.88794	0.977912	-0.267161	0.108727	-2.45716	0.0140041	0.110885
LotjaGi1g1v0075300	CASP-like protein	253.905	0.53485	0.309807	1.7264	0.0842758	0.20596	0.497455	0.309434	1.60763	0.107917	0.999987	0.221983	0.27256	0.814436	0.415395	0.99991	1.1488	0.272313	4.21867	2.45746e-05	0.00295176	0.715249	0.271183	2.63751	0.00835167	0.0841034
LotjaGi1g1v0075400	RING/U-box superfamily protein, putative	22.1645	0.956483	0.510328	1.87425	0.0608954	0.162573	1.57382	0.55425	2.83954	0.00451783	0.21348	-1.40139	0.498421	-2.81166	0.00492862	0.358409	0.00387751	0.515194	0.00752631	0.993995	0.998597	0.108464	0.546137	0.198602	0.842574	0.938048
LotjaGi1g1v0075500	ethylene-responsive transcription factor	0	NA	NA	NA	NA	NA	NA	NA	NA	NA	NA	NA	NA	NA	NA	NA	NA	NA	NA	NA	NA	NA	NA	NA	NA	NA
LotjaGi1g1v0075600_LC	4-hydroxy-2-oxovalerate aldolase	8.80265	0.867192	0.617363	1.40467	0.160119	0.325358	0.0626516	0.668922	0.0936605	0.925379	0.999987	0.15718	0.58066	0.270693	0.786627	0.99991	-0.190396	0.59353	-0.320785	0.748373	0.933789	0.0429558	0.617678	0.0695441	0.944557	NA
LotjaGi1g1v0075700_LC	Polynucleotidyl transferase, ribonuclease H-like superfamily protein	1.89469	-1.3358	1.42659	-0.936357	0.34909	0.545873	-0.0638597	1.39175	-0.0458845	0.963402	0.999987	-0.630142	1.57912	-0.399046	0.689859	NA	-1.4441	1.73588	-0.831917	0.405456	NA	0.789614	1.79841	0.439062	0.660616	NA
LotjaGi1g1v0075800_LC	Tetrahydromethanopterin S-methyltransferase subunit F	0.161321	0.362431	8.32911	0.0435138	0.965292	NA	0.816094	8.1991	0.0995346	0.920714	NA	0.148382	7.21327	0.0205707	0.983588	NA	-0.0888174	7.21327	-0.0123131	0.990176	NA	0.230835	7.2126	0.0320044	0.974469	NA
LotjaGi1g1v0075900	Ring finger protein, putative	79.3436	0.159797	0.587503	0.271993	0.785627	0.895864	0.166647	0.578872	0.287882	0.773437	0.999987	0.041144	0.508099	0.0809763	0.935461	0.99991	-0.240137	0.512606	-0.468464	0.639453	0.890925	0.527032	0.528422	0.997369	0.318585	0.588422
LotjaGi1g1v0076000_LC	Ring finger protein, putative	340.624	0.362443	1.68583	0.214993	0.829773	0.925431	-0.193727	0.262231	-0.738764	0.460051	0.999987	0.0977016	0.23055	0.423776	0.671729	0.99991	0.188553	0.231016	0.816191	0.414391	0.775148	0.501302	0.23252	2.15595	0.0310875	0.170234
LotjaGi1g1v0076100	Myb transcription factor	63.901	-0.233971	0.242652	-0.964222	0.334935	0.531413	0.522677	0.255856	2.04286	0.0410665	0.786296	0.373234	0.257696	1.44835	0.147519	0.99991	0.219185	0.242549	0.903674	0.366168	0.741686	-0.070974	0.249275	-0.284722	0.775857	0.905118
LotjaGi1g1v0076200	Basic helix-loop-helix transcription factor	424.219	-0.244683	0.211591	-1.1564	0.247519	0.435339	0.533391	0.208539	2.55776	0.010535	0.378554	0.0219475	0.179926	0.121981	0.902914	0.99991	0.14148	0.180845	0.782327	0.434023	0.786995	-0.131438	0.181223	-0.725284	0.468278	0.714747
LotjaGi1g1v0076300_LC	Pentatricopeptide repeat-containing protein	215.96	-0.490896	0.238133	-2.06144	0.039261	0.117592	0.113297	0.215078	0.526773	0.598351	0.999987	0.172291	0.192919	0.893074	0.371818	0.99991	-0.195074	0.195081	-0.999961	0.317329	0.706304	0.425483	0.198181	2.14694	0.0317981	0.17244
LotjaGi1g1v0076400	Clathrin heavy chain	8788.05	-0.364027	0.0877491	-4.1485	3.34661e-05	0.000451582	-0.041528	0.0856679	-0.484755	0.62785	0.999987	-0.00110489	0.0745062	-0.0148295	0.988168	0.99991	-0.0164115	0.0746971	-0.219707	0.826099	0.959696	-0.170253	0.074828	-2.27525	0.0228907	0.144804
LotjaGi1g1v0076500_LC	Retrovirus-related Pol polyprotein from transposon TNT 1-94	0.158168	0.362431	8.32911	0.0435138	0.965292	NA	0.984455	8.25399	0.11927	0.905061	NA	0.148374	7.21327	0.0205696	0.983589	NA	-0.0888253	7.21327	-0.0123142	0.990175	NA	0.687478	7.2126	0.0953162	0.924064	NA
LotjaGi1g1v0076600	Anaphase-promoting complex subunit 1	1219.36	-0.75097	0.139095	-5.39895	6.70303e-08	2.34334e-06	-0.0151951	0.125043	-0.121519	0.90328	0.999987	-0.0853085	0.110296	-0.773449	0.439256	0.99991	-0.0816637	0.111127	-0.734868	0.46242	0.801509	-0.109065	0.111759	-0.975897	0.329116	0.59835
LotjaGi1g1v0076700	Trichome birefringence-like protein	866.923	-0.339746	0.226465	-1.50021	0.133559	0.28646	0.198476	0.22484	0.882744	0.377375	0.999987	0.145823	0.194309	0.750472	0.452971	0.99991	0.0451823	0.194729	0.232026	0.816518	0.955983	-0.171194	0.196151	-0.872766	0.38279	0.644972
LotjaGi1g1v0076800	1-aminocyclopropane-1-carboxylate oxidase 2	251.523	-0.0244885	0.176656	-0.138623	0.889748	0.944741	-0.0523018	0.17344	-0.301555	0.762991	0.999987	-0.101554	0.159037	-0.638553	0.523114	0.99991	-0.0364418	0.161944	-0.225028	0.821958	0.958136	-0.23984	0.16631	-1.44212	0.149267	0.392901
LotjaGi1g1v0076900	Transducin family protein / WD-40 repeat family protein, putative isoform 5	443.583	-0.754395	0.146386	-5.15348	2.55695e-07	7.40222e-06	0.104239	0.129499	0.804938	0.420855	0.999987	0.022448	0.115351	0.194607	0.845701	0.99991	-0.14525	0.11768	-1.23428	0.217097	0.621488	-0.0371571	0.1213	-0.306324	0.759358	0.896288
LotjaGi1g1v0077000	Zinc finger CCCH domain protein, putative	3039.57	-0.40705	0.253727	-1.60428	0.108651	0.247	0.313684	0.252418	1.24271	0.213973	0.999987	-0.915565	0.218732	-4.18578	2.8419e-05	0.00653447	0.156749	0.219092	0.715448	0.474332	0.807524	0.331407	0.219226	1.51171	0.130607	0.366084
LotjaGi1g1v0077100	2-oxoglutarate (2OG) and Fe(II)-dependent oxygenase superfamily protein	88.8847	0.511635	0.498611	1.02612	0.304835	0.499341	0.00083279	0.480513	0.00173313	0.998617	0.999987	-0.185505	0.419779	-0.44191	0.658554	0.99991	-0.497731	0.425776	-1.169	0.242405	0.644728	-0.230241	0.427697	-0.538328	0.59035	0.80005
LotjaGi1g1v0077200	Kinase family protein	974.026	-0.540511	0.133326	-4.05405	5.0338e-05	0.000626191	-0.014227	0.128612	-0.11062	0.911918	0.999987	0.0686089	0.113703	0.603406	0.546238	0.99991	-0.0159778	0.114652	-0.139359	0.889166	0.977912	-0.122088	0.115291	-1.05896	0.289619	0.558928
LotjaGi1g1v0077300	CTD small phosphatase-like protein	1143.34	0.0388847	0.17893	0.217318	0.827961	0.925068	0.0875311	0.175717	0.498138	0.618387	0.999987	-0.0306428	0.153385	-0.199778	0.841654	0.99991	-0.0492389	0.153522	-0.320728	0.748416	0.933789	0.148834	0.153178	0.971644	0.331228	0.600002
LotjaGi1g1v0077400_LC	Photosystem I P700 chlorophyll a apoprotein A2	5.18834	1.46303	3.55684	0.41133	0.680831	0.826803	-0.895214	3.56143	-0.251364	0.801533	0.999987	1.91258	3.37078	0.567401	0.570442	0.99991	-0.0888136	3.39296	-0.0261758	0.979117	0.99699	0.230894	3.39289	0.0680523	0.945744	NA
LotjaGi1g1v0077500	Kinase family protein	19.966	0.329804	0.78756	0.418767	0.675386	0.823234	0.21351	0.703117	0.303662	0.761385	0.999987	0.16885	0.626667	0.269441	0.787591	0.99991	0.285934	0.631196	0.453004	0.650546	0.895565	0.178613	0.644307	0.277218	0.781613	0.90786
LotjaGi1g1v0077600	Phosphoinositide phospholipase C	1883.8	-0.337392	0.139456	-2.41935	0.0155482	0.0586209	-0.0929824	0.136999	-0.678708	0.497323	0.999987	0.0528716	0.118919	0.4446	0.656609	0.99991	0.113513	0.119433	0.950432	0.341893	0.724826	-0.11225	0.119586	-0.938652	0.34791	0.614269
LotjaGi1g1v0077700	Phosphoinositide phospholipase C	107.821	-0.710291	0.2752	-2.581	0.00985138	0.0412248	-0.219212	0.255627	-0.857548	0.391142	0.999987	0.155745	0.226661	0.687128	0.492002	0.99991	-0.0857603	0.230935	-0.371362	0.710368	0.920976	-0.00166694	0.241993	-0.00688837	0.994504	0.99788
LotjaGi1g1v0077800	Phosphoinositide phospholipase C	226.987	-0.181913	0.552125	-0.329478	0.741794	0.867202	0.174364	0.548703	0.317774	0.750656	0.999987	-0.332713	0.47578	-0.6993	0.484364	0.99991	-0.628971	0.477328	-1.31769	0.187607	0.589673	-0.082799	0.479615	-0.172636	0.862937	0.946422
LotjaGi1g1v0077900	Cytochrome P450	190.728	0.276084	0.272088	1.01469	0.310254	0.505403	0.570085	0.248057	2.2982	0.0215507	0.581266	0.215656	0.217171	0.993025	0.320698	0.99991	-0.129615	0.217499	-0.595935	0.551219	0.849954	0.218235	0.225133	0.969359	0.332366	0.600823
LotjaGi1g1v0078000	Protein yippee-like	1457.29	-0.409671	0.232901	-1.75899	0.0785792	0.196146	-0.111957	0.232498	-0.481539	0.630133	0.999987	-0.00967086	0.202122	-0.0478466	0.961839	0.99991	0.373453	0.202506	1.84416	0.0651597	0.413873	0.337211	0.202366	1.66635	0.0956444	0.307952
LotjaGi1g1v0078100	Proteophosphoglycan	260.729	-0.353813	0.176849	-2.00065	0.0454298	0.131046	-0.0728808	0.158481	-0.459871	0.645609	0.999987	-0.125692	0.141287	-0.889624	0.373668	0.99991	-0.0624639	0.143874	-0.434158	0.664174	0.901864	-0.209874	0.147977	-1.41828	0.156108	0.40253
LotjaGi1g1v0078200_LC	F-box protein family	17.4728	0.162049	0.585665	0.276692	0.782017	0.893298	-0.00370084	0.336686	-0.010992	0.99123	0.999987	-0.00572603	0.324978	-0.0176197	0.985942	0.99991	-0.284312	0.336366	-0.845245	0.397974	0.76466	-0.0269455	0.369144	-0.0729945	0.941811	0.97719
LotjaGi1g1v0078400_LC	Bifunctional enzyme IspD/IspF	265.977	0.172582	0.97303	0.177366	0.859221	0.932993	-0.0186974	0.973197	-0.0192124	0.984672	0.999987	0.0840058	1.00925	0.083236	0.933664	0.99991	-1.9387	0.99263	-1.95309	0.0508087	0.377322	2.76091	1.48896	1.85426	0.0637027	0.248438
LotjaGi1g1v0078500	Pleckstrin homology domain-containing protein 1	956.336	-0.0116043	0.262383	-0.0442265	0.964724	0.979529	0.0233697	0.261153	0.0894864	0.928695	0.999987	0.300504	0.228646	1.31428	0.188752	0.99991	0.346423	0.228153	1.51838	0.128919	0.522493	0.427915	0.227856	1.878	0.0603807	0.24149
LotjaGi1g1v0078600	Ethylene-dependent gravitropism-deficient and yellow-green-like 2 isoform 2	210.584	-0.078233	0.329428	-0.237481	0.812283	0.91455	-0.0287594	0.270234	-0.106424	0.915246	0.999987	0.0273818	0.231137	0.118466	0.905699	0.99991	-0.0793016	0.235422	-0.336849	0.736231	0.929424	0.00149878	0.242202	0.00618813	0.995063	0.998082
LotjaGi1g1v0078700	Polynucleotidyl transferase, ribonuclease H-like superfamily protein	355.974	0.47286	0.146311	3.23189	0.00122974	0.00825585	-0.144926	0.153334	-0.945166	0.344574	0.999987	-0.150459	0.138132	-1.08924	0.276048	0.99991	-0.0361953	0.13946	-0.25954	0.795219	0.948004	-0.0805603	0.142055	-0.567107	0.570642	0.787634
LotjaGi1g1v0078800	Histone-lysine N-methyltransferase	43.6795	-0.744419	0.23266	-3.19959	0.00137622	0.00903221	-0.140757	0.213675	-0.658742	0.510062	0.999987	0.101544	0.196445	0.516905	0.605223	0.99991	0.175653	0.204669	0.858228	0.390766	0.759848	-0.0245304	0.213927	-0.114667	0.908709	0.963162
LotjaGi1g1v0078900_LC	Zinc finger CCCH domain protein, putative	194.797	-0.290749	0.187722	-1.54883	0.121423	0.267456	0.139731	0.169976	0.822067	0.411039	0.999987	-0.0342675	0.156023	-0.219631	0.826158	0.99991	0.0276014	0.163356	0.168964	0.865825	0.970996	0.0296902	0.169746	0.174909	0.861151	0.945753
LotjaGi1g1v0079000_LC	profilin 2	36.6764	0.727339	0.309875	2.3472	0.0189151	0.0679207	0.065402	0.256725	0.254755	0.798912	0.999987	0.0384423	0.252942	0.15198	0.879202	0.99991	0.0453752	0.271094	0.167378	0.867072	0.971298	0.248166	0.277865	0.893116	0.371795	0.636331
LotjaGi1g1v0079100_LC	Replication factor-A-like protein	0.40884	2.67572	3.62803	0.737513	0.46081	NA	-1.67771	3.52603	-0.475807	0.634212	NA	-0.806482	3.21523	-0.250832	0.801944	NA	-0.921128	3.15624	-0.291843	0.770406	NA	0.707369	3.21517	0.22001	0.825863	NA
LotjaGi1g1v0079200	Auxin influx transporter	1163.13	0.600429	0.261129	2.29936	0.0214847	0.0747544	0.284097	0.259994	1.09271	0.274523	0.999987	-0.30817	0.225615	-1.36591	0.171967	0.99991	0.0539842	0.226243	0.238611	0.811407	0.953971	0.319445	0.226355	1.41125	0.15817	0.40527
LotjaGi1g1v0079300	Syntaxin, putative	495.219	-0.3439	0.121041	-2.84119	0.00449453	0.0229213	0.0448355	0.107446	0.417284	0.676471	0.999987	0.0332079	0.0973547	0.341102	0.733027	0.99991	0.0910281	0.100715	0.90382	0.366091	0.741686	-0.178934	0.101711	-1.75924	0.0785368	0.278279
LotjaGi1g1v0079400	60S acidic ribosomal protein P0	190.972	1.17609	0.181641	6.4748	9.49385e-11	7.77592e-09	-0.100911	0.170024	-0.593513	0.552838	0.999987	0.16743	0.154447	1.08406	0.27834	0.99991	0.103086	0.158567	0.650106	0.515623	0.831626	0.224795	0.165358	1.35944	0.174007	0.426567
LotjaGi1g1v0079500	ATP-dependent RNA helicase DeaD	1606.49	0.0760292	0.240154	0.316585	0.751559	0.874221	0.0159206	0.237613	0.0670025	0.94658	0.999987	-0.0303041	0.206332	-0.146871	0.883234	0.99991	-0.344487	0.206672	-1.66683	0.0955485	0.473951	-0.600809	0.207884	-2.89012	0.00385094	0.057693
LotjaGi1g1v0079600	60S acidic ribosomal protein P0	13396.8	0.87572	0.170441	5.13797	2.77721e-07	7.93489e-06	-0.0576392	0.170254	-0.338548	0.73495	0.999987	0.137663	0.147556	0.932957	0.350842	0.99991	0.171402	0.147632	1.16101	0.245639	0.6475	0.203533	0.147688	1.37813	0.168163	0.418227
LotjaGi1g1v0079700	Nematode resistance HSPRO2-like protein	343.416	3.61387	0.650475	5.55575	2.76419e-08	1.10912e-06	3.45212	0.641504	5.38129	7.39559e-08	1.617e-05	0.5568	0.552629	1.00755	0.313672	0.99991	1.80994	0.553945	3.26737	0.00108552	0.0497594	2.56945	0.561133	4.57903	4.67127e-06	0.000530854
LotjaGi1g1v0079800	Exostosin-2	1509.11	-0.385654	0.205356	-1.87798	0.0603838	0.161471	-0.0884381	0.20217	-0.437444	0.661789	0.999987	-0.261088	0.176062	-1.48294	0.138091	0.99991	-0.191344	0.17672	-1.08275	0.278919	0.675295	-0.0478782	0.177037	-0.270442	0.78682	0.910581
LotjaGi1g1v0079900	Tetratricopeptide repeat (TPR)-like superfamily protein	63.7978	0.174285	0.435381	0.400305	0.688932	0.831825	0.392581	0.422302	0.92962	0.352568	0.999987	-0.0990544	0.374263	-0.264665	0.791267	0.99991	0.686282	0.394147	1.74118	0.0816516	0.449628	-0.0932537	0.385304	-0.242027	0.80876	0.921124
LotjaGi1g1v0080000	Aquaporin	105146	-0.552809	0.231821	-2.38464	0.0170958	0.062947	-0.288319	0.231793	-1.24386	0.213549	0.999987	-0.258168	0.200742	-1.28607	0.198418	0.99991	-0.119796	0.200743	-0.59676	0.550667	0.849451	-0.158596	0.20075	-0.790019	0.429517	0.682587
LotjaGi1g1v0080100_LC	Ulp1 protease family, carboxy-terminal domain protein	0.107248	-1.43279	8.31255	-0.172365	0.863151	NA	-0.12859	8.32911	-0.0154386	0.987682	NA	1.09493	7.2131	0.151797	0.879347	NA	-0.0888174	7.21327	-0.0123131	0.990176	NA	0.230773	7.2126	0.0319957	0.974475	NA
LotjaGi1g1v0080200	Wuschel-related homeobox protein	16.489	-0.798264	0.461603	-1.72933	0.0837498	0.204946	0.755823	0.468012	1.61497	0.106318	0.999987	0.292483	0.401282	0.72887	0.466081	0.99991	-0.349456	0.40926	-0.853874	0.393175	0.761343	-0.0277981	0.471211	-0.0589928	0.952958	0.98134
LotjaGi1g1v0080300	Eukaryotic translation initiation factor 3 subunit F	895.377	-0.0192335	0.114025	-0.168677	0.86605	0.935879	-0.0659194	0.110975	-0.594002	0.55251	0.999987	-0.0528518	0.0972407	-0.543516	0.586775	0.99991	-0.0258719	0.0992395	-0.260702	0.794322	0.948004	-0.0662115	0.0999745	-0.662283	0.50779	0.74244
LotjaGi1g1v0080400	Microfibrillar-associated protein 1	964.623	0.277486	0.289336	0.959042	0.337537	0.53436	-0.0241467	0.287537	-0.0839778	0.933074	0.999987	0.025503	0.249582	0.102183	0.918612	0.99991	-0.273641	0.249965	-1.09472	0.273639	0.670295	-0.69529	0.251196	-2.76792	0.00564155	0.0693977
LotjaGi1g1v0080500	HXXXD-type acyl-transferase family protein	624.736	-0.238752	0.497219	-0.480174	0.631104	0.790273	-0.48392	0.493103	-0.981378	0.326407	0.999987	-0.414147	0.426867	-0.970202	0.331946	0.99991	-0.358576	0.42609	-0.841551	0.40004	0.766033	-0.204794	0.427278	-0.479298	0.631726	0.825282
LotjaGi1g1v0080600	Mitochondrial carrier family	991.599	-0.145903	0.127666	-1.14285	0.2531	0.442372	-0.16528	0.12442	-1.3284	0.184046	0.999987	-0.0152474	0.110085	-0.138506	0.889841	0.99991	-0.103898	0.1107	-0.938557	0.347958	0.729364	0.0063181	0.110896	0.0569734	0.954566	0.982197
LotjaGi1g1v0080700	Signal peptidase subunit-25	85.4288	0.242029	0.272249	0.888998	0.374004	0.570769	-0.0104492	0.260537	-0.0401065	0.968008	0.999987	0.221753	0.237315	0.934424	0.350085	0.99991	0.0156395	0.242673	0.0644468	0.948614	0.992614	0.164303	0.249034	0.659762	0.509407	0.74322
LotjaGi1g1v0080800	flocculation protein	1672.91	0.0170858	0.142225	0.120132	0.904379	0.952423	-0.0232951	0.13895	-0.167651	0.866858	0.999987	-0.00553239	0.121776	-0.045431	0.963764	0.99991	0.21237	0.122336	1.73596	0.0825703	0.452142	0.12738	0.122074	1.04346	0.296734	0.566478
LotjaGi1g1v0080900	Signal peptidase subunit-25	1436.86	0.389652	0.180971	2.15312	0.0313094	0.099505	0.0414687	0.179604	0.23089	0.8174	0.999987	0.0810596	0.156706	0.517273	0.604966	0.99991	0.488701	0.157681	3.0993	0.00193978	0.0742762	0.530608	0.157457	3.36987	0.000752031	0.0227326
LotjaGi1g1v0081000	Coronatine-insensitive 1-like protein	2935.63	-0.117053	0.137545	-0.851018	0.394759	0.591074	0.147149	0.135507	1.08591	0.277518	0.999987	-0.0772992	0.118036	-0.654875	0.512548	0.99991	0.157971	0.118191	1.33657	0.181362	0.583875	0.00776308	0.118109	0.0657279	0.947594	0.97985
LotjaGi1g1v0081100_LC	Myb family transcription factor family protein	605.903	-0.476666	0.204634	-2.32936	0.01984	0.0703701	-0.160232	0.203557	-0.787157	0.43119	0.999987	-0.271484	0.178332	-1.52235	0.127922	0.99991	-0.0301311	0.179294	-0.168054	0.866541	0.971298	-0.220935	0.178685	-1.23645	0.216291	0.480883
LotjaGi1g1v0081200	Myb family transcription factor family protein	2067.66	-0.942647	0.234913	-4.01274	6.00174e-05	0.00072459	-0.0523096	0.234007	-0.223538	0.823117	0.999987	-0.286851	0.203242	-1.41138	0.158134	0.99991	-0.217459	0.203689	-1.0676	0.285699	0.679364	-0.121202	0.203989	-0.594161	0.552404	0.774723
LotjaGi1g1v0081300	Laccase	827.566	-0.728584	0.273736	-2.66163	0.00777627	0.0345493	-0.151411	0.254602	-0.594696	0.552047	0.999987	0.175381	0.221329	0.792397	0.428129	0.99991	0.0677814	0.220269	0.307722	0.758294	0.93663	0.370563	0.221185	1.67535	0.093865	0.305359
LotjaGi1g1v0081400	Lachrymatory-factor synthase	2.10105	0.362493	1.30265	0.278273	0.780803	0.892508	-0.556819	1.39667	-0.398675	0.690133	0.999987	-1.44098	1.30173	-1.10697	0.268306	NA	0.721634	1.39191	0.518447	0.604146	NA	-0.601943	1.25356	-0.480187	0.631095	NA
LotjaGi1g1v0081500	Adenylosuccinate lyase	707.216	0.436664	0.172384	2.53308	0.0113064	0.0459884	-0.0681756	0.166588	-0.409246	0.682359	0.999987	-0.0168092	0.146121	-0.115036	0.908417	0.99991	-0.138461	0.147649	-0.937773	0.348361	0.72938	0.0293762	0.150482	0.195214	0.845226	0.938887
LotjaGi1g1v0081600	Pentatricopeptide repeat-containing protein	42.0272	0.383636	0.277039	1.38477	0.166122	0.333484	-0.212794	0.21119	-1.00759	0.313649	0.999987	-0.400178	0.207114	-1.93216	0.0533395	0.99991	0.00581912	0.225861	0.0257642	0.979445	0.99699	-0.0266309	0.234001	-0.113807	0.909391	0.963512
LotjaGi1g1v0081700	Acid phosphatase 1	758.359	-0.258821	0.250528	-1.0331	0.301556	0.49555	0.104176	0.245255	0.424764	0.671008	0.999987	-0.109481	0.213461	-0.512887	0.60803	0.99991	-0.0330092	0.213437	-0.154655	0.877093	0.974221	0.168106	0.213589	0.787055	0.43125	0.683672
LotjaGi1g1v0081800	Glucan endo-1,3-beta-glucosidase, putative	9.69984	0.367362	0.523774	0.701376	0.483069	0.672667	-0.586501	0.514426	-1.14011	0.254241	0.999987	0.220756	0.536992	0.411097	0.681002	0.99991	-0.52602	0.526016	-1.00001	0.317307	0.706304	0.575852	0.554523	1.03846	0.299054	NA
LotjaGi1g1v0081900	Triose-phosphate transporter family protein	505.401	0.394631	0.217785	1.81202	0.069983	0.180034	-0.140831	0.213409	-0.659912	0.50931	0.999987	0.327482	0.187412	1.7474	0.0805686	0.99991	0.389185	0.18851	2.06453	0.0389672	0.340494	0.324578	0.18796	1.72685	0.0841942	0.288131
LotjaGi1g1v0082000_LC	Triose-phosphate transporter family protein	0	NA	NA	NA	NA	NA	NA	NA	NA	NA	NA	NA	NA	NA	NA	NA	NA	NA	NA	NA	NA	NA	NA	NA	NA	NA
LotjaGi1g1v0082100_LC	mediator of RNA polymerase II transcription subunit-like protein, putative (DUF1216)	0.167616	-0.765937	8.3028	-0.0922504	0.926499	NA	1.84835	8.30578	0.222537	0.823896	NA	0.148382	7.21327	0.0205707	0.983588	NA	-0.98457	7.21327	-0.136494	0.89143	NA	0.230842	7.2126	0.0320053	0.974468	NA
LotjaGi1g1v0082200_LC	mediator of RNA polymerase II transcription subunit-like protein, putative (DUF1216)	0.0720532	-0.450928	8.32911	-0.0541388	0.956825	NA	2.84705	8.27817	0.343923	0.730905	NA	0.148382	7.21327	0.0205707	0.983588	NA	-0.0888174	7.21327	-0.0123131	0.990176	NA	0.230773	7.2126	0.0319959	0.974475	NA
LotjaGi1g1v0082300_LC	mediator of RNA polymerase II transcription subunit-like protein, putative (DUF1216)	0.010885	0.362431	8.32911	0.0435138	0.965292	NA	-1.09035	8.32911	-0.130909	0.895848	NA	0.148382	7.21327	0.0205707	0.983588	NA	-0.0888174	7.21327	-0.0123131	0.990176	NA	0.230724	7.2126	0.0319891	0.974481	NA
LotjaGi1g1v0082400	60S ribosomal protein L35a	3078.72	1.11824	0.208623	5.36008	8.31834e-08	2.81275e-06	-0.0165223	0.208669	-0.0791797	0.93689	0.999987	0.199494	0.181011	1.10211	0.270413	0.99991	0.35521	0.181364	1.95855	0.0501658	0.375319	0.359556	0.181642	1.97948	0.0477624	0.212587
LotjaGi1g1v0082500	O-fucosyltransferase family protein	0.124376	0.362431	8.32911	0.0435138	0.965292	NA	-2.60627	8.28717	-0.314494	0.753146	NA	-0.32972	7.21327	-0.0457102	0.963541	NA	0.389685	7.21327	0.0540234	0.956916	NA	0.230818	7.2126	0.032002	0.97447	NA
LotjaGi1g1v0082600	Proline transporter	785.569	-0.376427	0.266236	-1.41388	0.157396	0.321853	0.249818	0.26135	0.955875	0.339135	0.999987	-0.0475023	0.228123	-0.208232	0.835048	0.99991	0.217361	0.228983	0.949243	0.342497	0.725456	0.302292	0.228521	1.32282	0.185894	0.441497
LotjaGi1g1v0082700_LC	zinc finger MYM-type-like protein	2.81552	-1.44581	1.95687	-0.738836	0.460007	0.652207	0.0285332	1.22774	0.0232404	0.981459	0.999987	0.909135	1.21181	0.75023	0.453116	0.99991	1.05291	1.24863	0.843258	0.399084	0.765615	0.332339	1.2348	0.269144	0.787819	NA
LotjaGi1g1v0082800_LC	Ubiquitin-like domain-containing CTD phosphatase	151.089	-0.632683	0.375196	-1.68627	0.0917429	0.219346	-0.0818549	0.266968	-0.30661	0.75914	0.999987	-0.142475	0.234072	-0.608682	0.542735	0.99991	-0.330541	0.236268	-1.39901	0.161809	0.562485	0.290922	0.245204	1.18645	0.235445	0.503217
LotjaGi1g1v0082900	Myb transcription factor	78.033	-0.0911878	0.248272	-0.367289	0.713403	0.848585	0.46991	0.234401	2.00473	0.0449923	0.815478	-0.0292984	0.209087	-0.140125	0.888561	0.99991	0.244367	0.217199	1.12508	0.260554	0.65858	-0.291827	0.218886	-1.33324	0.182454	0.43716
LotjaGi1g1v0083000	RING/FYVE/PHD zinc finger superfamily protein	325.745	0.00809938	0.224511	0.0360757	0.971222	0.982879	-0.0129333	0.219376	-0.0589549	0.952988	0.999987	0.192308	0.194005	0.991255	0.321561	0.99991	0.334541	0.194609	1.71904	0.0856072	0.455647	0.409421	0.19521	2.09734	0.0359639	0.183868
LotjaGi1g1v0083100_LC	GTP-binding ERG-like protein	0.604497	0.362435	6.92691	0.0523227	0.958272	NA	0.478517	6.73697	0.0710286	0.943375	NA	-0.753587	5.99891	-0.125621	0.900032	NA	0.36507	5.99891	0.0608561	0.951474	NA	0.230895	5.99852	0.038492	0.969295	NA
LotjaGi1g1v0083200	lipase, putative (DUF620)	449.883	0.00906128	0.220265	0.0411381	0.967186	0.980369	0.310318	0.216969	1.43025	0.152646	0.999987	-0.0791877	0.190046	-0.416677	0.676915	0.99991	0.0268183	0.191181	0.140277	0.888441	0.977912	-0.38093	0.191874	-1.98531	0.0471099	0.211325
LotjaGi1g1v0083300	Phosphoglucosamine mutase	3137.75	-0.571453	0.109111	-5.23735	1.62902e-07	5.02737e-06	-0.130309	0.106388	-1.22485	0.22063	0.999987	0.0479878	0.092559	0.518456	0.60414	0.99991	0.0490104	0.0929318	0.52738	0.59793	0.870317	0.157182	0.0932716	1.68521	0.0919485	0.302021
LotjaGi1g1v0083400	Heat shock protein	1355.73	-0.451106	0.339316	-1.32945	0.183698	0.357243	-0.387578	0.340137	-1.13948	0.254504	0.999987	0.189487	0.292734	0.647301	0.517437	0.99991	-0.315204	0.29279	-1.07655	0.281681	0.677652	0.0722969	0.293626	0.246221	0.805511	0.919644
LotjaGi1g1v0083500	Heat-shock protein, putative	460.599	-0.0291677	0.389232	-0.0749365	0.940265	0.969946	-0.39438	0.392983	-1.00355	0.315593	0.999987	0.495197	0.336731	1.4706	0.141399	0.99991	-0.132058	0.337435	-0.391358	0.695533	0.916057	0.264921	0.342685	0.773074	0.439479	0.691422
LotjaGi1g1v0083600_LC	zinc finger (C3HC4-type RING finger) family protein	80.6908	0.769913	0.374885	2.05373	0.0400018	0.119229	-0.139363	0.378156	-0.368534	0.712475	0.999987	0.744009	0.495954	1.50016	0.133574	0.99991	-0.732756	0.462803	-1.5833	0.113353	0.501505	-0.720428	0.483874	-1.48888	0.13652	0.373912
LotjaGi1g1v0083700	WAS/WASL-interacting protein family member 2, putative isoform 2	916.137	-0.556187	0.226198	-2.45885	0.0139381	0.0540757	0.0328551	0.224249	0.146511	0.883518	0.999987	0.08793	0.195847	0.448973	0.653451	0.99991	0.37284	0.196938	1.89319	0.058333	0.398285	-0.0950034	0.196422	-0.48367	0.62862	0.823355
LotjaGi1g1v0083800_LC	zinc finger MYM-type-like protein	248.034	-0.0200658	0.191709	-0.104668	0.916639	0.958627	0.130218	0.18644	0.698445	0.484899	0.999987	0.00352502	0.167347	0.0210642	0.983194	0.99991	0.325406	0.169818	1.9162	0.0553396	0.390206	0.524937	0.170725	3.07475	0.0021068	0.0427459
LotjaGi1g1v0083900_LC	Endonuclease/exonuclease/phosphatase family protein	0	NA	NA	NA	NA	NA	NA	NA	NA	NA	NA	NA	NA	NA	NA	NA	NA	NA	NA	NA	NA	NA	NA	NA	NA	NA
LotjaGi1g1v0084000	Rop guanine nucleotide exchange factor, putative	357.337	-0.976427	0.204955	-4.7641	1.89699e-06	4.03173e-05	0.176657	0.202995	0.870256	0.384161	0.999987	-0.259794	0.177461	-1.46395	0.143209	0.99991	-0.0273615	0.180694	-0.151424	0.879641	0.974989	-0.111844	0.182481	-0.612908	0.539937	0.765659
LotjaGi1g1v0084100	Plant/T7H20-70 protein	9.54834	-5.60993	1.38517	-4.04999	5.12189e-05	0.000635617	-0.0724994	0.724628	-0.10005	0.920304	0.999987	1.26087	0.807355	1.56173	0.11835	0.99991	-0.695425	0.717287	-0.96952	0.332286	0.716496	-0.661911	0.829019	-0.798427	0.424623	NA
LotjaGi1g1v0084200_LC	Protein translocase subunit SecA	52.1388	0.0140893	0.269414	0.0522963	0.958293	0.979024	-0.0724202	0.239009	-0.303002	0.761888	0.999987	-2.2749	1.19431	-1.90478	0.0568085	0.99991	-3.72943	1.01662	-3.66845	0.000244024	0.0179742	2.02384	1.39505	1.45072	0.146857	0.389765
LotjaGi1g1v0084300_LC	Potassium channel	31.8359	0.297388	0.411993	0.721828	0.4704	0.661308	-0.255629	0.416747	-0.613391	0.539618	0.999987	-0.0784903	0.380693	-0.206177	0.836652	0.99991	0.680976	0.389101	1.75013	0.0800964	0.445036	-0.181752	0.386636	-0.470086	0.638293	0.829553
LotjaGi1g1v0084400_LC	Zinc transport protein zntB	1292.12	-0.96027	0.151264	-6.34831	2.177e-10	1.60936e-08	-0.123683	0.147324	-0.83953	0.401172	0.999987	-0.0436739	0.128995	-0.33857	0.734934	0.99991	-0.208362	0.129836	-1.60482	0.108534	0.493799	-0.0281035	0.130694	-0.215033	0.829741	0.931071
LotjaGi1g1v0084500_LC	Rop guanine nucleotide exchange factor, putative	0.0901493	0.362431	8.32911	0.0435138	0.965292	NA	3.82275	8.26019	0.462792	0.643514	NA	0.148382	7.21327	0.0205707	0.983588	NA	-0.0888174	7.21327	-0.0123131	0.990176	NA	0.230776	7.2126	0.0319962	0.974475	NA
LotjaGi1g1v0084600	plant/protein	174.553	-0.164503	0.47304	-0.347757	0.728023	0.858023	0.292847	0.44331	0.660591	0.508875	0.999987	-0.363333	0.383902	-0.946422	0.343934	0.99991	-0.367179	0.385602	-0.952224	0.340983	0.723871	0.0263961	0.389884	0.0677024	0.946023	0.979218
LotjaGi1g1v0084700_LC	Rop guanine nucleotide exchange factor, putative	0.166144	0.362431	8.32911	0.0435138	0.965292	NA	-0.12859	8.32911	-0.0154386	0.987682	NA	0.629326	7.21327	0.0872457	0.930476	NA	1.12885	7.20557	0.156663	0.87551	NA	1.26133	7.21047	0.17493	0.861135	NA
LotjaGi1g1v0084800	Subtilisin-like serine protease	2537.92	0.859958	0.394066	2.18227	0.0290898	0.094156	-0.138509	0.394193	-0.351374	0.725308	0.999987	0.0555645	0.340518	0.163177	0.870379	0.99991	-0.357087	0.340613	-1.04837	0.29447	0.685904	0.227811	0.341265	0.667549	0.504421	0.739995
LotjaGi1g1v0084900_LC	Fatty acid-binding protein 12	2125.14	-0.692017	0.140811	-4.9145	8.90095e-07	2.15023e-05	0.0496721	0.138754	0.357987	0.720353	0.999987	0.0822067	0.121072	0.678991	0.497143	0.99991	-0.181266	0.12172	-1.4892	0.136434	0.531878	-0.0636499	0.122468	-0.519727	0.603254	0.808357
LotjaGi1g1v0085000	ATP synthase epsilon chain, chloroplastic	67.9012	-0.348167	0.251887	-1.38223	0.1669	0.334473	-0.113997	0.21359	-0.533717	0.593537	0.999987	0.0715433	0.209227	0.341941	0.732396	0.99991	-0.417436	0.210231	-1.98561	0.0470765	0.36461	-0.159062	0.221921	-0.716752	0.473527	0.718335
LotjaGi1g1v0085100_LC	exportin-4 protein	30.5439	2.25505	0.315633	7.14454	9.0298e-13	1.21973e-10	1.04138	0.307194	3.38997	0.00069899	0.0518384	-0.654766	0.302541	-2.16422	0.0304473	0.97363	0.322306	0.319974	1.00729	0.313796	0.702194	0.508065	0.32573	1.55977	0.118814	0.347923
LotjaGi1g1v0085200	Subtilisin-like serine protease	0.61986	3.18733	2.41711	1.31866	0.187284	NA	1.31352	2.21265	0.593641	0.552753	NA	1.93552	2.20362	0.878336	0.379761	NA	0.7919	2.22831	0.355382	0.722303	NA	-0.182973	2.07249	-0.0882863	0.929649	NA
LotjaGi1g1v0085300_LC	DUF223 domain protein	259.9	0.0182678	0.1791	0.101998	0.918759	0.959485	-0.000958833	0.166298	-0.00576574	0.9954	0.999987	-0.21406	0.148611	-1.4404	0.149754	0.99991	-0.131889	0.151625	-0.869839	0.384388	0.755956	0.260795	0.153776	1.69595	0.0898956	0.298513
LotjaGi1g1v0085400_LC	DNA-directed RNA polymerase subunit beta''	11.2961	1.2342	0.621286	1.98653	0.0469746	0.134184	0.116943	0.6469	0.180774	0.856545	0.999987	-0.134633	0.545108	-0.246983	0.804921	0.99991	0.174652	0.607694	0.287402	0.773805	0.941064	0.858438	0.610944	1.4051	0.159991	NA
LotjaGi1g1v0085500_LC	Gamma-glutamyl phosphate reductase	206.216	-0.643116	0.280793	-2.29035	0.0220009	0.0760991	-0.104083	0.261099	-0.398634	0.690163	0.999987	-0.121141	0.230634	-0.525253	0.599407	0.99991	0.204867	0.233506	0.877351	0.380296	0.752766	-0.15152	0.234645	-0.64574	0.518448	0.75048
LotjaGi1g1v0085600_LC	ethylene response sensor 1	161.257	0.077014	0.269113	0.286177	0.774743	0.889162	0.042335	0.249337	0.16979	0.865175	0.999987	-0.051975	0.226237	-0.229737	0.818296	0.99991	-0.160984	0.227776	-0.706765	0.479713	0.809786	0.231728	0.230992	1.00318	0.315772	0.58624
LotjaGi1g1v0085700	Ras family protein	4.2987	-1.99751	1.27486	-1.56685	0.11715	0.260692	0.227735	0.90012	0.253005	0.800264	0.999987	0.468188	0.825929	0.566863	0.570807	0.99991	1.34422	0.883851	1.52086	0.128294	0.521801	-0.0032324	0.860903	-0.00375467	0.997004	NA
LotjaGi1g1v0085800	Mitochondrial carrier protein, expressed	460.128	-0.34295	0.154002	-2.22692	0.0259523	0.0862291	0.00833904	0.138842	0.0600614	0.952107	0.999987	-0.0504815	0.121629	-0.415045	0.678109	0.99991	0.0797157	0.123625	0.64482	0.519044	0.833162	0.365631	0.124302	2.94148	0.00326653	0.0533866
LotjaGi1g1v0085900	Protein DA1-related 1	353.239	-0.563027	0.186314	-3.02193	0.00251173	0.0144713	-0.328534	0.184505	-1.78062	0.0749742	0.999987	-0.0584349	0.168549	-0.346694	0.728821	0.99991	-0.261789	0.167851	-1.55965	0.118842	0.509762	0.00195987	0.169109	0.0115894	0.990753	0.99634
LotjaGi1g1v0086000	Serine/threonine-protein phosphatase	876.597	0.104751	0.108615	0.964425	0.334833	0.531413	0.0233143	0.104963	0.22212	0.82422	0.999987	-0.038606	0.0929399	-0.415387	0.677859	0.99991	0.0855284	0.094605	0.904059	0.365964	0.741667	0.227003	0.095036	2.3886	0.0169127	0.122652
LotjaGi1g1v0086100_LC	Cannabinoid receptor 1	482.063	-0.325788	0.214449	-1.51918	0.128717	0.27889	0.0553723	0.20313	0.272596	0.785164	0.999987	0.0326243	0.177631	0.183664	0.854277	0.99991	0.249399	0.178972	1.39351	0.163466	0.56455	0.237505	0.178911	1.3275	0.184343	0.439802
LotjaGi1g1v0086200	Transducin/WD-like repeat-protein	694.512	0.0877185	0.159836	0.548802	0.583141	0.754062	0.0877622	0.152789	0.574402	0.565695	0.999987	-0.120487	0.134589	-0.895228	0.370665	0.99991	0.00728957	0.135893	0.0536422	0.95722	0.99453	-0.0553528	0.136278	-0.406175	0.684614	0.857106
LotjaGi1g1v0086300	Folylpolyglutamate synthase	876.277	0.151467	0.115295	1.31373	0.188938	0.363613	0.0433226	0.103243	0.419619	0.674764	0.999987	0.0546101	0.0895986	0.609496	0.542195	0.99991	-0.00746274	0.0906353	-0.0823381	0.934378	0.989546	0.33463	0.0914473	3.65927	0.000252938	0.0112301
LotjaGi1g1v0086400	Protein YIPF	1109.04	-0.0502225	0.192206	-0.261295	0.793865	0.901644	-0.0130322	0.190346	-0.0684655	0.945415	0.999987	-0.0322983	0.16664	-0.193821	0.846316	0.99991	0.337044	0.167488	2.01235	0.0441834	0.356189	0.285137	0.167006	1.70735	0.0877576	0.294535
LotjaGi1g1v0086500	Glutamate 5-kinase	1152.54	-0.287791	0.170438	-1.68853	0.0913089	0.218511	-0.166887	0.168748	-0.988969	0.322678	0.999987	-0.00840089	0.1478	-0.0568398	0.954673	0.99991	-0.351077	0.149056	-2.35534	0.018506	0.246897	0.0332139	0.151135	0.219763	0.826056	0.929537
LotjaGi1g1v0086600	Mitochondrial glycoprotein	1067.43	1.01925	0.186256	5.47232	4.44178e-08	1.65127e-06	-0.151525	0.184416	-0.821649	0.411276	0.999987	0.0980418	0.160601	0.610468	0.541552	0.99991	0.171716	0.16152	1.06312	0.287728	0.681575	0.017176	0.162127	0.105942	0.915629	0.966218
LotjaGi1g1v0086700	Histone acetyltransferase	701.754	0.742097	0.165997	4.47053	7.80257e-06	0.000132178	0.0280439	0.160735	0.174473	0.861494	0.999987	-0.0270306	0.14122	-0.191408	0.848206	0.99991	-0.0623023	0.143048	-0.435534	0.663175	0.901654	0.0793042	0.143999	0.550729	0.58182	0.795676
LotjaGi1g1v0086800	Mannose-1-phosphate guanyltransferase, putative	5129.59	-0.180444	0.212536	-0.849005	0.395879	0.592097	-0.0539717	0.211747	-0.254888	0.79881	0.999987	0.0707217	0.183527	0.385348	0.699979	0.99991	0.522684	0.183678	2.84565	0.0044321	0.121585	0.0815651	0.183547	0.444381	0.656767	0.839493
LotjaGi1g1v0086900	S-adenosyl-L-methionine-dependent methyltransferases superfamily protein	2090.97	0.142998	0.184838	0.773637	0.439145	0.63351	0.0602495	0.182235	0.330614	0.740936	0.999987	0.254082	0.15859	1.60213	0.109126	0.99991	0.313013	0.158974	1.96896	0.0489572	0.370647	0.184596	0.159144	1.15993	0.246078	0.514463
LotjaGi1g1v0087000	Replicase polyprotein 1a	421.34	0.246692	0.263414	0.936516	0.349008	0.54582	-0.173838	0.257609	-0.674812	0.499795	0.999987	0.0177643	0.223216	0.0795833	0.936569	0.99991	-0.132979	0.224879	-0.591336	0.554295	0.851768	-0.352323	0.227828	-1.54644	0.121998	0.353099
LotjaGi1g1v0087100_LC	Replication factor-A carboxy-terminal domain protein	323.16	-0.153428	0.199725	-0.768193	0.442372	0.636449	0.0832041	0.184886	0.45003	0.652689	0.999987	-0.00689516	0.163425	-0.0421915	0.966346	0.99991	-0.316346	0.165535	-1.91106	0.0559972	0.392778	0.131413	0.169776	0.774039	0.438907	0.690947
LotjaGi1g1v0087200	Protein phosphatase 2C-like protein	1947.92	-0.121608	0.28083	-0.43303	0.664993	0.816175	-0.176902	0.279753	-0.632353	0.527156	0.999987	-0.0922505	0.242437	-0.380513	0.703564	0.99991	-0.122384	0.242305	-0.505082	0.613501	0.877825	-0.251935	0.242554	-1.03868	0.298955	0.569281
LotjaGi1g1v0087300_LC	Beta-glucosidase, GBA2 type family protein	3.44795	-0.446184	1.09345	-0.408053	0.683235	0.828102	-0.126223	1.14002	-0.110721	0.911838	0.999987	-0.342825	0.895397	-0.382875	0.701813	0.99991	-0.385997	1.04415	-0.369675	0.711625	0.921091	-0.584189	0.87908	-0.664546	0.506341	NA
LotjaGi1g1v0087400	Zinc finger family protein	40.8835	0.21863	0.441354	0.495362	0.620345	0.781995	-0.318244	0.432376	-0.736035	0.461709	0.999987	0.0680546	0.374588	0.181679	0.855835	0.99991	0.129197	0.393491	0.328335	0.742659	0.931376	-0.174101	0.413763	-0.420776	0.673919	0.850563
LotjaGi1g1v0087500	Guanine nucleotide exchange family protein	1402.59	-0.252016	0.142656	-1.76659	0.0772967	0.193561	-0.0102717	0.131063	-0.0783719	0.937532	0.999987	0.0471037	0.114804	0.410295	0.681589	0.99991	0.137064	0.115588	1.1858	0.235701	0.637557	0.14563	0.11599	1.25554	0.209283	0.471225
LotjaGi1g1v0087600	Chaperone DnaJ	659.962	-0.147248	0.654832	-0.224864	0.822085	0.921084	-0.0634458	0.609841	-0.104037	0.91714	0.999987	-0.0775469	0.518304	-0.149617	0.881067	0.99991	-0.136091	0.518715	-0.262362	0.793043	0.948004	0.696153	0.520498	1.33748	0.181067	0.435312
LotjaGi1g1v0087700	AT hook motif DNA-binding family protein	262.926	-0.234355	0.191127	-1.22617	0.220133	0.402611	-0.0896849	0.183261	-0.489384	0.62457	0.999987	0.0139514	0.162964	0.0856102	0.931776	0.99991	-0.062959	0.164768	-0.382107	0.702382	0.918862	-0.255693	0.167857	-1.52328	0.12769	0.361511
LotjaGi1g1v0087800_LC	Polynucleotidyl transferase, ribonuclease H-like superfamily protein	0.150431	1.34062	8.32911	0.160956	0.872128	NA	1.75874	8.30827	0.211685	0.832353	NA	-0.791842	7.21327	-0.109776	0.912587	NA	1.13583	7.20543	0.157636	0.874744	NA	0.230795	7.2126	0.0319988	0.974473	NA
LotjaGi1g1v0087900	LOB domain protein	4.46825	1.25415	0.892011	1.40598	0.159731	0.324758	-0.668024	1.12394	-0.594361	0.552271	0.999987	1.31513	1.07032	1.22873	0.219173	0.99991	-0.0675965	1.13438	-0.0595888	0.952483	0.99342	1.70817	1.15569	1.47805	0.139395	NA
LotjaGi1g1v0088000	Ribulose bisphosphate carboxylase/oxygenase activase	15242.1	-0.371981	0.330265	-1.12631	0.260034	0.449778	-0.267927	0.32822	-0.816302	0.414327	0.999987	-0.200427	0.283812	-0.706196	0.480066	0.99991	-0.416546	0.283829	-1.4676	0.142214	0.540109	-0.137593	0.283888	-0.484675	0.627907	0.822995
LotjaGi1g1v0088100	Pumilio, putative	1732.52	-0.167553	0.122249	-1.37059	0.170503	0.339427	-0.0787842	0.118202	-0.666522	0.505078	0.999987	0.07446	0.10345	0.71977	0.471667	0.99991	-0.0274422	0.104271	-0.263182	0.79241	0.947979	-0.110047	0.104906	-1.04901	0.294175	0.563162
LotjaGi1g1v0088200	Glycerol-3-phosphate acyltransferase	348.701	-1.12119	0.271488	-4.12982	3.63054e-05	0.000479365	0.00443274	0.267837	0.0165502	0.986795	0.999987	-0.595757	0.232661	-2.56063	0.0104483	0.569421	-0.44975	0.233954	-1.92239	0.0545567	0.388773	-0.328334	0.238107	-1.37893	0.167915	0.417844
LotjaGi1g1v0088300	Disease resistance protein family	245.164	0.785021	0.276439	2.83977	0.00451466	0.0229967	0.059165	0.234642	0.25215	0.800925	0.999987	-0.0316647	0.205972	-0.153733	0.87782	0.99991	0.111055	0.208663	0.532219	0.594574	0.869264	-0.104393	0.212359	-0.491588	0.62301	0.820493
LotjaGi1g1v0088400	RING/U-box superfamily protein	14.0376	0.204849	0.662436	0.309236	0.757142	0.878458	0.65325	0.643502	1.01515	0.310035	0.999987	-0.817783	0.611649	-1.33701	0.181218	0.99991	0.965685	0.647902	1.49048	0.136098	0.53082	0.0237292	0.585925	0.0404987	0.967696	0.987447
LotjaGi1g1v0088500_LC	zinc finger (C3HC4-type RING finger) family protein	55.2959	0.733964	0.409423	1.79268	0.0730241	0.185764	-0.238634	0.367856	-0.648715	0.516523	0.999987	-0.00752872	0.336611	-0.0223662	0.982156	0.99991	0.344996	0.336903	1.02402	0.305826	0.69546	0.3943	0.347981	1.13311	0.257169	0.526459
LotjaGi1g1v0088600_LC	Retrovirus-related Pol polyprotein from transposon TNT 1-94	0	NA	NA	NA	NA	NA	NA	NA	NA	NA	NA	NA	NA	NA	NA	NA	NA	NA	NA	NA	NA	NA	NA	NA	NA	NA
LotjaGi1g1v0088700_LC	Retrovirus-related Pol polyprotein from transposon TNT 1-94	0	NA	NA	NA	NA	NA	NA	NA	NA	NA	NA	NA	NA	NA	NA	NA	NA	NA	NA	NA	NA	NA	NA	NA	NA	NA
LotjaGi1g1v0088800	Aspartic proteinase nepenthesin-1	160.34	2.06172	0.334323	6.16684	6.96686e-10	4.34167e-08	0.369985	0.332645	1.11225	0.266031	0.999987	0.0968024	0.299211	0.323525	0.746297	0.99991	0.490069	0.298819	1.64002	0.101001	0.481713	0.16799	0.294383	0.570652	0.568235	0.78577
LotjaGi1g1v0088900	Peptidylprolyl isomerase	1916.66	-0.143391	0.15044	-0.953146	0.340516	0.537624	-0.0812465	0.150346	-0.540398	0.588922	0.999987	0.0496211	0.130621	0.379885	0.704031	0.99991	-0.28644	0.131197	-2.18327	0.0290156	0.299881	-0.272049	0.131971	-2.06143	0.0392623	0.19297
LotjaGi1g1v0089000_LC	1-deoxy-D-xylulose 5-phosphate reductoisomerase	18.5598	0.303889	0.585904	0.518666	0.603993	0.769039	0.725253	0.557863	1.30006	0.193582	0.999987	-0.459353	0.679148	-0.676366	0.498808	0.99991	1.59604	0.636973	2.50566	0.0122223	0.206036	2.41089	0.606519	3.97497	7.03889e-05	0.00443632
LotjaGi1g1v0089100_LC	1-deoxy-D-xylulose 5-phosphate reductoisomerase	113.368	1.29797	0.239442	5.42082	5.93267e-08	2.11705e-06	-0.143376	0.220717	-0.649593	0.515955	0.999987	0.146331	0.203816	0.717954	0.472785	0.99991	0.228299	0.215304	1.06036	0.288983	0.682491	0.277199	0.218413	1.26915	0.204388	0.465362
LotjaGi1g1v0089200	Expansin	455.726	1.47136	0.259164	5.67734	1.36807e-08	6.04387e-07	1.77192	0.259115	6.83836	8.01065e-12	3.33346e-09	1.30173	0.229834	5.66379	1.48066e-08	8.51135e-06	2.23331	0.232749	9.59537	8.36171e-22	1.26173e-18	2.44042	0.232652	10.4896	9.64689e-26	1.76321e-22
LotjaGi1g1v0089300	XH/XS domain protein	482.18	-0.108758	0.258138	-0.421316	0.673524	0.821954	0.0634014	0.250063	0.253542	0.799849	0.999987	-0.0127076	0.21796	-0.0583022	0.953508	0.99991	-0.241249	0.219065	-1.10127	0.270781	0.667461	-0.477504	0.222437	-2.1467	0.0318175	0.17244
LotjaGi1g1v0089400_LC	Disease resistance protein (TIR-NBS-LRR class) family	0.0254319	0.362431	8.32911	0.0435138	0.965292	NA	0.860484	8.32911	0.10331	0.917717	NA	0.615616	7.21327	0.085345	0.931987	NA	-0.0888174	7.21327	-0.0123131	0.990176	NA	0.230733	7.2126	0.0319902	0.97448	NA
LotjaGi1g1v0089500_LC	Lipid A export ATP-binding/permease protein MsbA	0.448095	0.362442	3.08747	0.117391	0.90655	NA	-0.128594	3.08747	-0.0416503	0.966777	NA	-0.418934	2.41742	-0.173298	0.862417	NA	0.253247	2.56372	0.0987811	0.921312	NA	-0.706626	2.66619	-0.265032	0.790985	NA
LotjaGi1g1v0089600_LC	glutamate receptor 2	110.635	-0.338304	0.272877	-1.23976	0.215062	0.396556	0.15608	0.249691	0.625092	0.531911	0.999987	0.0521814	0.227133	0.229739	0.818294	0.99991	-0.199535	0.227968	-0.875278	0.381423	0.75376	-0.0132843	0.233685	-0.0568472	0.954667	0.982208
LotjaGi1g1v0089700_LC	glutamate receptor 2	72.5739	-2.29772	1.40371	-1.6369	0.101652	0.235697	0.207034	0.577563	0.358461	0.719998	0.999987	-0.217445	0.499825	-0.435043	0.663531	0.99991	-0.254088	0.499296	-0.508893	0.610827	0.876325	0.517532	0.506532	1.02172	0.306916	0.577768
LotjaGi1g1v0089800_LC	Retrotransposon protein, Ty3-gypsy subclass, putative	0.0807533	0.362431	8.32911	0.0435138	0.965292	NA	-0.12859	8.32911	-0.0154386	0.987682	NA	0.631041	7.21327	0.0874833	0.930287	NA	-0.0888257	7.21327	-0.0123142	0.990175	NA	-0.321132	7.20764	-0.0445544	0.964463	NA
LotjaGi1g1v0089900_LC	Retrotransposon protein, putative, Ty3-gypsy subclass	38.942	-0.651777	0.498638	-1.30711	0.191174	0.366604	0.121535	0.430721	0.282166	0.777816	0.999987	-0.656721	0.369398	-1.77781	0.0754344	0.99991	0.104163	0.377905	0.275634	0.782829	0.944223	0.268689	0.387334	0.693689	0.487877	0.728577
LotjaGi1g1v0090000_LC	PIF1-like helicase	0.0674729	0.362431	8.32911	0.0435138	0.965292	NA	-2.70737	8.28472	-0.32679	0.743826	NA	-0.794691	7.21327	-0.110171	0.912274	NA	0.379973	7.21315	0.0526778	0.957989	NA	0.230777	7.2126	0.0319963	0.974475	NA
LotjaGi1g1v0090100_LC	Retrovirus-related Pol polyprotein from transposon TNT 1-94	2.13169	1.38105	5.93061	0.232868	0.815864	0.916924	0.507716	5.83158	0.0870631	0.930621	0.999987	0.148389	5.24862	0.0282719	0.977445	NA	-0.0888151	5.24862	-0.0169216	0.986499	NA	0.230942	5.24836	0.0440027	0.964902	NA
LotjaGi1g1v0090200_LC	Retrovirus-related Pol polyprotein from transposon TNT 1-94	0	NA	NA	NA	NA	NA	NA	NA	NA	NA	NA	NA	NA	NA	NA	NA	NA	NA	NA	NA	NA	NA	NA	NA	NA	NA
LotjaGi1g1v0090300_LC	Retrovirus-related Pol polyprotein from transposon TNT 1-94	0.276287	0.36244	4.53857	0.0798577	0.93635	NA	1.24669	4.30748	0.289424	0.772257	NA	1.02256	3.92915	0.260249	0.794672	NA	-0.546381	3.92928	-0.139054	0.889408	NA	0.67418	3.93042	0.171529	0.863808	NA
LotjaGi1g1v0090400_LC	zinc finger C3H1 domain protein	0.229602	3.44915	8.27289	0.416922	0.676735	NA	-0.12859	8.32911	-0.0154386	0.987682	NA	0.148382	7.21327	0.0205707	0.983588	NA	-0.106325	7.20898	-0.014749	0.988232	NA	0.230827	7.2126	0.0320033	0.974469	NA
LotjaGi1g1v0090500	Beta-adaptin-like protein	923.35	-0.325681	0.121326	-2.68436	0.00726695	0.032881	-0.0576135	0.110714	-0.520383	0.602797	0.999987	-0.0345537	0.0982944	-0.351532	0.725189	0.99991	0.0837489	0.0998887	0.838423	0.401793	0.767199	0.100692	0.10011	1.00581	0.314507	0.585029
LotjaGi1g1v0090600_LC	transcription factor, putative (Protein of unknown function, DUF547)	5.93	2.66093	1.07174	2.48281	0.013035	0.0513124	0.529254	0.72119	0.733862	0.463033	0.999987	0.891721	0.689454	1.29337	0.195882	0.99991	0.55957	0.675218	0.828725	0.40726	0.770269	1.20787	0.89497	1.34963	0.177136	NA
LotjaGi1g1v0090700	Calcium-dependent lipid-binding domain-containing protein	421.118	0.981224	0.199259	4.92438	8.46297e-07	2.05259e-05	0.336674	0.198049	1.69996	0.089139	0.999987	0.320458	0.173454	1.84751	0.0646728	0.99991	0.388763	0.176188	2.20653	0.027347	0.292781	0.062964	0.176252	0.357238	0.720914	0.876631
LotjaGi1g1v0090800	Serine/arginine rich splicing factor, putative	1440.43	0.0888147	0.105074	0.845262	0.397965	0.594318	-0.0268535	0.103985	-0.258244	0.796219	0.999987	-0.0296828	0.0908234	-0.326819	0.743805	0.99991	0.0625373	0.0915443	0.683137	0.49452	0.819047	-0.0140547	0.0921055	-0.152594	0.878719	0.951322
LotjaGi1g1v0090900	Dual-specificity RNA methyltransferase RlmN	843.725	-0.180068	0.153326	-1.17441	0.240231	0.426754	-0.0308718	0.147323	-0.209553	0.834017	0.999987	-0.0591256	0.12685	-0.466108	0.641138	0.99991	-0.044592	0.127972	-0.348451	0.727501	0.925299	0.0302459	0.129573	0.233428	0.815429	0.924614
LotjaGi1g1v0091000	Protein kinase	743.383	-0.233851	0.156302	-1.49614	0.134616	0.288153	-0.0949494	0.148736	-0.638373	0.523231	0.999987	-0.0674994	0.130341	-0.51787	0.604549	0.99991	-0.0325311	0.130928	-0.248465	0.803775	0.950962	0.00189613	0.131653	0.0144025	0.988509	0.995544
LotjaGi1g1v0091100	Histone H3	4.02511	3.04148	1.18283	2.57136	0.0101301	0.042161	1.09786	1.08712	1.00987	0.312556	0.999987	-0.885783	1.06638	-0.830646	0.406174	0.99991	-0.211768	1.05238	-0.201228	0.84052	0.964242	1.80015	1.41556	1.27169	0.203484	NA
LotjaGi1g1v0091200_LC	RNA-directed DNA polymerase (reverse transcriptase)-related family protein	0.469995	-2.11143	4.92242	-0.428942	0.667966	NA	-0.128593	4.98723	-0.0257845	0.979429	NA	-2.39514	4.23212	-0.565943	0.571433	NA	-1.53953	4.27225	-0.360354	0.718582	NA	-1.81046	4.23678	-0.427321	0.669146	NA
LotjaGi1g1v0091300	Histone H3	8.39112	0.864511	0.729136	1.18566	0.235755	0.421567	-0.697193	0.708075	-0.984632	0.324805	0.999987	0.1857	0.658418	0.282039	0.777914	0.99991	-0.401132	0.725402	-0.552979	0.580278	0.863755	-0.0666604	0.700649	-0.0951409	0.924203	NA
LotjaGi1g1v0091400	Pyridoxal kinase	1297.34	-0.212723	0.110213	-1.93011	0.053593	0.147713	-0.0098956	0.103816	-0.0953185	0.924062	0.999987	0.00106894	0.090069	0.011868	0.990531	0.99991	0.165836	0.0911131	1.82011	0.0687424	0.422884	0.220733	0.0915251	2.41172	0.0158773	0.118756
LotjaGi1g1v0091500	Receptor-type tyrosine-protein phosphatase U	384.299	0.0398366	0.187389	0.212587	0.831649	0.925936	0.163903	0.181101	0.905036	0.365446	0.999987	0.0479633	0.159891	0.299974	0.764197	0.99991	-0.0645242	0.160253	-0.402639	0.687214	0.912702	-0.314242	0.164084	-1.91513	0.0554758	0.23097
LotjaGi1g1v0091600	Myb transcription factor	0.539392	0.346249	3.95989	0.0874391	0.930322	NA	-0.128594	4.11617	-0.031241	0.975077	NA	1.90292	3.54395	0.536948	0.591303	NA	1.5804	3.539	0.446567	0.655188	NA	-1.0482	3.45914	-0.303022	0.761873	NA
LotjaGi1g1v0091700_LC	Kinase family protein	0.232309	2.13741	7.11696	0.300326	0.763929	NA	1.80533	7.1111	0.253875	0.799592	NA	1.58612	6.17325	0.256935	0.797229	NA	-1.83341	6.15687	-0.297784	0.765868	NA	0.230853	6.17883	0.0373619	0.970196	NA
LotjaGi1g1v0091800	Plastid movement impaired protein	312.214	-0.262961	0.163424	-1.60907	0.1076	0.245302	0.226854	0.161988	1.40044	0.161382	0.999987	-0.0906121	0.144203	-0.628364	0.529766	0.99991	0.0410411	0.146111	0.28089	0.778795	0.942645	-0.00168721	0.149289	-0.0113016	0.990983	0.99634
LotjaGi1g1v0091900	carboxyl-terminal peptidase, putative (DUF239)	0	NA	NA	NA	NA	NA	NA	NA	NA	NA	NA	NA	NA	NA	NA	NA	NA	NA	NA	NA	NA	NA	NA	NA	NA	NA
LotjaGi1g1v0092000_LC	COBRA-like protein 2	6.19859	2.17837	1.81558	1.19982	0.230209	0.41511	-0.300422	0.922412	-0.325692	0.744657	0.999987	1.31888	1.56133	0.844714	0.398271	0.99991	0.791096	1.56805	0.50451	0.613903	0.878115	1.97029	1.50058	1.31301	0.189178	NA
LotjaGi1g1v0092100_LC	Cysteine-rich receptor-like protein kinase 14	17.7329	0.575747	0.479323	1.20117	0.229686	0.414573	0.227214	0.419411	0.541746	0.587994	0.999987	0.410407	0.43874	0.935422	0.349571	0.99991	0.109522	0.438268	0.249897	0.802667	0.950836	0.0895985	0.454498	0.197137	0.84372	0.938451
LotjaGi1g1v0092200_LC	Cysteine-rich receptor-like protein kinase 14	613.853	-0.28091	0.130462	-2.15319	0.0313039	0.0994998	-0.00132391	0.114327	-0.0115801	0.990761	0.999987	0.0436752	0.10245	0.426309	0.669883	0.99991	-0.214861	0.103697	-2.072	0.0382653	0.338715	-0.469155	0.104727	-4.47979	7.47171e-06	0.000773005
LotjaGi1g1v0092300	HMG-Y-related protein A	717.488	0.453042	0.16006	2.83046	0.00464816	0.0234912	-0.0344599	0.160181	-0.215131	0.829665	0.999987	0.0915616	0.141366	0.647694	0.517183	0.99991	0.246949	0.142516	1.73279	0.0831338	0.452898	0.108926	0.142752	0.763042	0.445438	0.696419
LotjaGi1g1v0092400	Zein-binding protein	860.137	-0.566469	0.219651	-2.57895	0.00991007	0.0414254	-0.189362	0.216887	-0.873091	0.382613	0.999987	-0.0933632	0.18867	-0.494849	0.620706	0.99991	-0.155099	0.1895	-0.818467	0.413091	0.774621	-0.526555	0.190933	-2.7578	0.00581913	0.07032
LotjaGi1g1v0092500	Senescence-associated protein, putative	4499.84	-0.677086	0.302721	-2.23667	0.0253082	0.0845574	-0.41504	0.302349	-1.37272	0.16984	0.999987	-0.196576	0.261364	-0.752116	0.451981	0.99991	-0.689537	0.261313	-2.63874	0.00832142	0.168402	-0.56465	0.261473	-2.1595	0.0308117	0.169499
LotjaGi1g1v0092600	Transmembrane protein 214	1265.34	-0.605547	0.126459	-4.78849	1.68038e-06	3.64625e-05	0.106996	0.120821	0.885575	0.375847	0.999987	0.0551344	0.105992	0.520175	0.602942	0.99991	-0.0958393	0.106844	-0.896999	0.369719	0.743771	0.0226113	0.108075	0.209218	0.834278	0.933821
LotjaGi1g1v0092700	Nucleolar complex protein 4 like	592.783	0.677562	0.172012	3.93903	8.18115e-05	0.000926981	-0.0499745	0.163971	-0.304777	0.760536	0.999987	0.0664518	0.144133	0.461046	0.644765	0.99991	0.116884	0.146281	0.799042	0.424266	0.78032	0.0341641	0.147577	0.2315	0.816926	0.925402
LotjaGi1g1v0092800	basic helix-loop-helix (bHLH) DNA-binding superfamily protein	848.589	0.0125989	0.167046	0.075422	0.939879	0.9698	-0.0746189	0.162939	-0.457956	0.646984	0.999987	-0.0038187	0.142422	-0.0268126	0.978609	0.99991	-0.179879	0.142882	-1.25894	0.208053	0.610694	0.0277606	0.144837	0.191667	0.848003	0.94029
LotjaGi1g1v0092900_LC	gamete expressed 2	16.3094	-2.54364	1.46511	-1.73614	0.0825391	0.202849	6.44862	1.29058	4.99667	5.8328e-07	0.000104504	0.40738	0.49015	0.831134	0.405898	0.99991	0.393215	0.485875	0.809293	0.418347	0.778083	0.448671	0.475042	0.944486	0.344922	0.61103
LotjaGi1g1v0093000	Double-stranded RNA binding protein, putative	50.8037	-0.632874	0.25489	-2.48293	0.0130306	0.0513044	-0.0675832	0.206048	-0.327997	0.742914	0.999987	-0.131701	0.19694	-0.668738	0.503662	0.99991	0.268197	0.219787	1.22026	0.222367	0.624329	-0.065878	0.212729	-0.30968	0.756804	0.895076
LotjaGi1g1v0093100_LC	DNA topoisomerase	7.90918	-0.758825	1.01331	-0.748857	0.453943	0.64677	-0.968622	0.612766	-1.58074	0.113938	0.999987	-0.813925	0.575749	-1.41368	0.157456	0.99991	-1.16654	0.559858	-2.08364	0.0371931	0.334682	-1.03377	0.586086	-1.76385	0.0777577	NA
LotjaGi1g1v0093200	Calcium binding protein	0.477202	-3.04384	5.05783	-0.601807	0.547303	NA	-1.77831	5.07276	-0.350561	0.725918	NA	-1.87337	4.36961	-0.428728	0.668122	NA	0.280917	4.4584	0.0630084	0.94976	NA	0.412324	4.41459	0.0934002	0.925586	NA
LotjaGi1g1v0093300	PfkB family carbohydrate kinase	549.29	-0.254938	0.210262	-1.21248	0.22533	0.409238	-0.149756	0.202943	-0.73792	0.460563	0.999987	-0.0631817	0.176872	-0.357217	0.720929	0.99991	0.255007	0.177883	1.43357	0.151696	0.551507	0.196815	0.177359	1.1097	0.26713	0.537858
LotjaGi1g1v0093400	Calcium binding family protein	318.215	-0.367421	0.370896	-0.990629	0.321867	0.517488	0.0518965	0.36814	0.140969	0.887894	0.999987	-0.983537	0.319443	-3.07891	0.00207758	0.200636	0.151549	0.321214	0.471801	0.637069	0.889994	-0.0702184	0.32107	-0.218702	0.826883	0.929699
LotjaGi1g1v0093500_LC	nucleic acid binding protein	1.97085	0.955651	2.77307	0.344618	0.730382	0.859351	1.20555	2.78859	0.432316	0.665512	0.999987	0.148394	2.77776	0.0534221	0.957396	NA	-0.0888133	2.77776	-0.0319729	0.974494	NA	0.230839	2.77773	0.0831035	0.933769	NA
LotjaGi1g1v0093600	Short-chain dehydrogenase/reductase family protein	101.244	0.210155	0.223842	0.938854	0.347806	0.544624	0.0947885	0.205539	0.46117	0.644676	0.999987	-0.250103	0.190034	-1.3161	0.188141	0.99991	-0.258931	0.195258	-1.3261	0.184807	0.586711	-0.0128725	0.205612	-0.0626061	0.95008	0.980484
LotjaGi1g1v0093700	carboxyl-terminal peptidase (DUF239)	0	NA	NA	NA	NA	NA	NA	NA	NA	NA	NA	NA	NA	NA	NA	NA	NA	NA	NA	NA	NA	NA	NA	NA	NA	NA
LotjaGi1g1v0093800	carboxyl-terminal peptidase (DUF239)	0	NA	NA	NA	NA	NA	NA	NA	NA	NA	NA	NA	NA	NA	NA	NA	NA	NA	NA	NA	NA	NA	NA	NA	NA	NA
LotjaGi1g1v0093900	Short-chain dehydrogenase/reductase family protein	0.0455717	-1.32543	8.31422	-0.159418	0.87334	NA	-0.12859	8.32911	-0.0154386	0.987682	NA	0.148382	7.21327	0.0205707	0.983588	NA	-0.0888174	7.21327	-0.0123131	0.990176	NA	0.230737	7.2126	0.0319908	0.974479	NA
LotjaGi1g1v0094000_LC	Toll-Interleukin-Resistance (TIR) domain-containing protein	70.5013	0.180875	0.272637	0.663428	0.507056	0.692772	0.0402054	0.249974	0.160839	0.87222	0.999987	-0.0925779	0.226063	-0.409523	0.682156	0.99991	0.0653569	0.23356	0.27983	0.779608	0.942933	0.220703	0.238091	0.926969	0.353943	0.620744
LotjaGi1g1v0094100_LC	Cysteine--tRNA ligase	0.213795	2.30387	8.30583	0.27738	0.781488	NA	-0.12859	8.32911	-0.0154386	0.987682	NA	0.148382	7.21327	0.0205707	0.983588	NA	0.371205	7.21303	0.0514631	0.958957	NA	-1.86927	7.17851	-0.260398	0.794557	NA
LotjaGi1g1v0094200_LC	Retrotransposon protein, putative, Ty3-gypsy subclass	0	NA	NA	NA	NA	NA	NA	NA	NA	NA	NA	NA	NA	NA	NA	NA	NA	NA	NA	NA	NA	NA	NA	NA	NA	NA
LotjaGi1g1v0094300_LC	Disease resistance protein (TIR-NBS-LRR class) family	0	NA	NA	NA	NA	NA	NA	NA	NA	NA	NA	NA	NA	NA	NA	NA	NA	NA	NA	NA	NA	NA	NA	NA	NA	NA
LotjaGi1g1v0094400	GDSL esterase/lipase family	586.711	-0.892683	0.241693	-3.69345	0.000221228	0.00209073	0.239657	0.239447	1.00088	0.316885	0.999987	-0.107175	0.208888	-0.513075	0.607899	0.99991	-0.199258	0.209282	-0.9521	0.341046	0.723902	-0.137025	0.209988	-0.652535	0.514056	0.746922
LotjaGi1g1v0094500	Glucan endo-1,3-beta-glucosidase-like protein	441.702	-0.37602	0.211624	-1.77683	0.0755963	0.190523	-0.147175	0.205344	-0.716723	0.473545	0.999987	0.234709	0.179069	1.31072	0.189953	0.99991	-0.0724948	0.180242	-0.402208	0.687531	0.912818	0.18182	0.181696	1.00068	0.31698	0.586941
LotjaGi1g1v0094600	NAC domain-containing protein 8	411.281	-0.640496	0.148267	-4.31988	1.56113e-05	0.000239603	0.0119511	0.136682	0.0874373	0.930324	0.999987	-0.125711	0.121338	-1.03604	0.300183	0.99991	-0.242631	0.123098	-1.97104	0.0487191	0.370115	-0.203056	0.126554	-1.6045	0.108604	0.329509
LotjaGi1g1v0094700	Myb transcription factor	192.432	0.571706	0.447591	1.2773	0.201498	0.379491	0.202828	0.442367	0.458507	0.646588	0.999987	-0.16844	0.383935	-0.438719	0.660865	0.99991	-0.0826895	0.384405	-0.21511	0.829681	0.96066	0.174096	0.391977	0.444148	0.656935	0.839524
LotjaGi1g1v0094800	ADP-ribosylation factor, putative	140.227	0.289324	0.288653	1.00232	0.316188	0.511708	0.125512	0.285995	0.438861	0.660762	0.999987	0.0471459	0.256049	0.184128	0.853913	0.99991	0.314003	0.259627	1.20944	0.226493	0.62936	0.628292	0.257117	2.4436	0.0145415	0.113073
LotjaGi1g1v0094900	Multifunctional CCA protein	0	NA	NA	NA	NA	NA	NA	NA	NA	NA	NA	NA	NA	NA	NA	NA	NA	NA	NA	NA	NA	NA	NA	NA	NA	NA
LotjaGi1g1v0095000	Receptor-like kinase	667.812	0.0629404	0.128498	0.489816	0.624264	0.784894	-0.131917	0.123539	-1.06782	0.285601	0.999987	0.0148702	0.110756	0.134261	0.893197	0.99991	0.395156	0.112106	3.52485	0.000423721	0.0260303	0.0706083	0.114263	0.617948	0.53661	0.762932
LotjaGi1g1v0095100	Heat-shock protein, putative	517.056	-0.00196927	0.22641	-0.00869782	0.99306	0.996188	-0.218894	0.22536	-0.97131	0.331394	0.999987	0.000511151	0.192964	0.00264895	0.997886	0.99991	-0.238366	0.19353	-1.23168	0.218069	0.621587	0.0963931	0.197075	0.489119	0.624757	0.821363
LotjaGi1g1v0095200	Cysteine-rich repeat secretory protein	651.439	-0.17062	0.172433	-0.989485	0.322426	0.518195	-0.0128681	0.171102	-0.075207	0.94005	0.999987	-0.130199	0.151446	-0.859702	0.389953	0.99991	-0.130909	0.151498	-0.864092	0.387537	0.757776	-0.0294219	0.15261	-0.192791	0.847123	0.939937
LotjaGi1g1v0095300	Nudix hydrolase-like protein	3.06421	1.3603	1.94703	0.698656	0.484767	0.674086	1.8306	1.84445	0.992491	0.320958	0.999987	-0.897541	0.956742	-0.938122	0.348182	0.99991	-0.667576	0.967655	-0.68989	0.490263	0.815967	1.96889	1.41678	1.38969	0.164622	NA
LotjaGi1g1v0095400	Glutamine synthetase	15.0554	0.576974	1.05577	0.546498	0.584724	0.75511	0.83971	1.07079	0.784194	0.432926	0.999987	0.361268	0.700416	0.515791	0.606001	0.99991	-0.461027	0.706809	-0.652265	0.51423	0.830671	0.343869	0.758661	0.453257	0.650364	0.836298
LotjaGi1g1v0095500	Tetratricopeptide repeat-like superfamily protein	10.7295	3.22639	1.38846	2.32372	0.0201403	0.071171	-0.166024	0.609895	-0.272217	0.785455	0.999987	-0.531635	0.513936	-1.03444	0.300931	0.99991	-0.0686409	0.555924	-0.123472	0.901734	0.980258	-1.13502	0.539976	-2.10198	0.0355547	NA
LotjaGi1g1v0095600	Pentatricopeptide repeat-containing family protein	30.313	-0.645489	0.381818	-1.69057	0.0909193	0.217887	-0.05534	0.292959	-0.1889	0.850171	0.999987	-0.213422	0.284027	-0.751415	0.452403	0.99991	0.390673	0.305816	1.27748	0.201433	0.603571	-0.342766	0.309285	-1.10825	0.267752	0.538476
LotjaGi1g1v0095700	Eukaryotic aspartyl protease family protein	288.856	-0.843348	0.416136	-2.02662	0.0427016	0.125193	-0.168202	0.401621	-0.418807	0.675357	0.999987	-0.268497	0.344407	-0.779593	0.43563	0.99991	-0.879912	0.344538	-2.55389	0.0106528	0.192853	-0.859773	0.349243	-2.46182	0.0138234	0.109947
LotjaGi1g1v0095800	Adenylyltransferase and sulfurtransferase MOCS3	241.209	-0.491741	0.166532	-2.95283	0.00314876	0.0172509	-0.0754729	0.15282	-0.493868	0.621399	0.999987	-0.0844491	0.137937	-0.612228	0.540387	0.99991	-0.347257	0.141705	-2.45056	0.0142635	0.218783	-0.0416423	0.144134	-0.288915	0.772647	0.903779
LotjaGi1g1v0095900_LC	Phosphotransferase	48.4446	0.362443	1.79374	0.20206	0.83987	0.928389	1.53903	0.999633	1.53959	0.123659	0.999987	-0.222853	0.583952	-0.381629	0.702737	0.99991	-0.94058	0.586002	-1.60508	0.108476	0.493799	-0.636278	0.623898	-1.01984	0.307803	0.578834
LotjaGi1g1v0096000_LC	S-locus lectin protein kinase family protein	1.89838	-0.675523	2.30534	-0.293025	0.769503	0.886119	-0.447753	2.28047	-0.196343	0.844342	0.999987	1.10715	2.4107	0.459266	0.646043	NA	0.497968	2.3745	0.209715	0.83389	NA	4.13864	2.29047	1.80689	0.0707787	NA
LotjaGi1g1v0096100	Potassium channel	1145.77	-1.02947	0.352164	-2.92326	0.00346383	0.0186375	-0.207272	0.349973	-0.592251	0.553683	0.999987	-0.689752	0.303582	-2.27204	0.0230838	0.866739	-0.716448	0.304221	-2.35503	0.0185213	0.246897	-0.0393248	0.305707	-0.128636	0.897646	0.958717
LotjaGi1g1v0096200	Receptor-like kinase	0.0102814	0.362431	8.32911	0.0435138	0.965292	NA	0.833173	8.32911	0.100031	0.920319	NA	0.148382	7.21327	0.0205707	0.983588	NA	-0.0888174	7.21327	-0.0123131	0.990176	NA	0.230724	7.2126	0.0319891	0.974481	NA
LotjaGi1g1v0096300_LC	Sterol C-14 reductase	0.0911434	-2.26931	8.28297	-0.273973	0.784105	NA	-0.12859	8.32911	-0.0154386	0.987682	NA	0.148382	7.21327	0.0205707	0.983588	NA	-0.0888174	7.21327	-0.0123131	0.990176	NA	0.230753	7.2126	0.0319931	0.974478	NA
LotjaGi1g1v0096400	PHD finger protein family	148.727	0.0791115	0.248672	0.318136	0.750381	0.873403	-0.0308022	0.237142	-0.129889	0.896654	0.999987	-0.0256902	0.210273	-0.122175	0.90276	0.99991	-0.259258	0.211458	-1.22605	0.220181	0.623433	-0.333919	0.216771	-1.54042	0.123458	0.35489
LotjaGi1g1v0096500	PLATZ transcription factor family protein	70.1489	-0.239988	0.426152	-0.563152	0.573332	0.746127	0.0117782	0.43267	0.0272222	0.978283	0.999987	-0.138611	0.376974	-0.367694	0.713101	0.99991	0.328023	0.383569	0.855187	0.392447	0.760905	0.240298	0.377195	0.637066	0.524082	0.754541
LotjaGi1g1v0096600_LC	Hydrogenobyrinate a,c-diamide synthase	0.109969	0.362431	8.32911	0.0435138	0.965292	NA	-2.03801	8.27667	-0.246236	0.8055	NA	-0.318094	7.21327	-0.0440984	0.964826	NA	-1.01697	7.21327	-0.140986	0.887881	NA	0.230816	7.2126	0.0320018	0.974471	NA
LotjaGi1g1v0096700_LC	DUF223 domain protein	1.9402	-1.08004	1.8226	-0.592584	0.553459	0.730546	1.20245	1.18555	1.01426	0.31046	0.999987	0.570018	1.38265	0.412264	0.680146	NA	0.473137	1.50737	0.313883	0.75361	NA	-0.325594	1.16935	-0.278441	0.780674	NA
LotjaGi1g1v0096800_LC	B3 domain-containing protein	318.012	1.15708	0.389486	2.97078	0.00297042	0.0165138	0.0459362	0.387255	0.11862	0.905577	0.999987	-0.0329408	0.483451	-0.0681368	0.945677	0.99991	-0.511439	0.489984	-1.04379	0.296584	0.687816	-0.0472872	0.591438	-0.079953	0.936275	0.975369
LotjaGi1g1v0096900_LC	Replication factor A	26.2967	1.04119	0.955454	1.08974	0.275829	0.466771	1.1357	0.61149	1.85727	0.0632734	0.941243	0.419828	0.546132	0.768729	0.442054	0.99991	0.63865	0.534884	1.194	0.232479	0.634635	0.772414	0.535596	1.44216	0.149258	0.392901
LotjaGi1g1v0097000_LC	B3 domain-containing protein	121.201	-0.702822	0.361352	-1.94498	0.0517774	0.143888	0.136511	0.357874	0.38145	0.702869	0.999987	-0.324996	0.303982	-1.06913	0.285011	0.99991	0.00862653	0.306338	0.0281601	0.977534	0.99699	0.440297	0.309093	1.42448	0.154306	0.39992
LotjaGi1g1v0097100	Receptor protein kinase, putative	1672.15	-0.182114	0.175918	-1.03522	0.300567	0.494776	0.0706005	0.172821	0.408519	0.682893	0.999987	-0.0751333	0.150243	-0.500079	0.617019	0.99991	-0.0542854	0.150696	-0.360231	0.718674	0.922302	-0.221708	0.151381	-1.46456	0.14304	0.3837
LotjaGi1g1v0097200_LC	Sodium channel subunit beta-1	14.7647	-0.824905	0.592661	-1.39187	0.163963	0.330303	0.206558	0.546229	0.378153	0.705317	0.999987	-0.271001	0.50474	-0.536912	0.591329	0.99991	0.0416449	0.522998	0.0796273	0.936534	0.989872	-0.828468	0.516434	-1.60421	0.108668	0.329551
LotjaGi1g1v0097300	Zinc finger protein, putative	1429.08	-0.191858	0.20776	-0.92346	0.355768	0.55264	-0.18663	0.207144	-0.900966	0.367606	0.999987	-0.304323	0.180152	-1.68926	0.0911703	0.99991	-0.136383	0.180776	-0.754429	0.450592	0.796153	0.0441529	0.180897	0.244077	0.807171	0.920351
LotjaGi1g1v0097400	Transmembrane protein, putative	408.646	-0.0540905	0.242119	-0.223404	0.823221	0.921956	-0.241521	0.236901	-1.0195	0.307966	0.999987	-0.023629	0.20688	-0.114216	0.909067	0.99991	0.182941	0.207226	0.882808	0.37734	0.749927	0.224685	0.206932	1.08579	0.277571	0.54802
LotjaGi1g1v0097500	Transcription factor, putative	78.9658	0.259943	0.265189	0.980216	0.326979	0.522894	-0.155024	0.170604	-0.908674	0.363522	0.999987	0.211448	0.167673	1.26107	0.207282	0.99991	-0.283184	0.169349	-1.6722	0.0944856	0.473063	-0.0950461	0.184752	-0.514452	0.606936	0.810495
LotjaGi1g1v0097600_LC	At3g48690-like protein	4.37843	-0.511217	1.05961	-0.482459	0.62948	0.788876	1.14174	0.782202	1.45965	0.144385	0.999987	1.46664	0.880073	1.6665	0.0956144	0.99991	-0.0121166	0.781559	-0.0155031	0.987631	0.99699	-0.593967	0.813686	-0.729972	0.465408	NA
LotjaGi1g1v0097700_LC	Retrovirus-related Pol polyprotein from transposon TNT 1-94	731.774	-0.019861	0.17062	-0.116405	0.907332	0.95425	-0.0061439	0.162165	-0.0378867	0.969778	0.999987	0.0787624	0.14296	0.550942	0.581673	0.99991	-0.0917311	0.144042	-0.636834	0.524233	0.835736	-0.0744057	0.146018	-0.509566	0.610356	0.812215
LotjaGi1g1v0097800_LC	Leguminosin group486 secreted peptide	0	NA	NA	NA	NA	NA	NA	NA	NA	NA	NA	NA	NA	NA	NA	NA	NA	NA	NA	NA	NA	NA	NA	NA	NA	NA
LotjaGi1g1v0097900_LC	Trehalose 6-phosphate phosphatase	13.5332	-0.0813773	0.52194	-0.155913	0.876102	0.939327	0.409146	0.52157	0.784451	0.432775	0.999987	0.148396	1.50533	0.0985798	0.921472	0.99991	-1.03945	1.50533	-0.690509	0.489874	0.815545	0.23082	1.50533	0.153335	0.878134	0.951108
LotjaGi1g1v0098000_LC	origin recognition complex second largest subunit 2	4.60596	-1.88906	1.40545	-1.34409	0.178918	0.351205	-2.02228	1.78455	-1.13322	0.257122	0.999987	0.344777	0.894207	0.385568	0.699817	0.99991	-0.102167	0.850459	-0.120132	0.904379	0.981241	-0.120823	0.886892	-0.136233	0.891637	NA
LotjaGi1g1v0098100	hikeshi-like protein	1077.21	0.177149	0.19597	0.903963	0.366015	0.562396	-0.120742	0.195973	-0.616116	0.537818	0.999987	0.143063	0.170577	0.838699	0.401638	0.99991	-0.0370015	0.170163	-0.217447	0.82786	0.960067	0.0173237	0.171122	0.101236	0.919363	0.967953
LotjaGi1g1v0098200	Pentatricopeptide repeat-containing protein	253.17	-0.168817	0.235468	-0.716944	0.473409	0.663801	-0.143935	0.201081	-0.715806	0.474111	0.999987	-0.0498837	0.177291	-0.281366	0.77843	0.99991	-0.0233889	0.178631	-0.130934	0.895827	0.978804	0.0722783	0.18208	0.39696	0.691397	0.860312
LotjaGi1g1v0098300	Pre-mRNA splicing factor PRP38 family protein	993.496	-0.223488	0.16352	-1.36673	0.171709	0.341118	6.90026e-05	0.161418	0.000427479	0.999659	0.999987	0.00204842	0.140537	0.0145757	0.988371	0.99991	-0.264465	0.141189	-1.87313	0.0610503	0.404472	-0.385361	0.142851	-2.69765	0.00698313	0.077065
LotjaGi1g1v0098400	Transmembrane 9 superfamily member	79.3215	0.0796913	0.426595	0.186808	0.851811	0.930956	-0.0290848	0.414447	-0.0701772	0.944053	0.999987	0.192891	0.391172	0.493111	0.621934	0.99991	0.794624	0.391566	2.02935	0.0424228	0.350158	0.659839	0.383919	1.71869	0.0856705	0.290462
LotjaGi1g1v0098500	Universal stress protein family protein	1496.18	0.303686	0.187209	1.62217	0.104766	0.240735	-0.159559	0.184704	-0.863863	0.387663	0.999987	-0.16194	0.159012	-1.01841	0.308481	0.99991	-0.06345	0.159167	-0.398638	0.69016	0.913362	-0.101313	0.159259	-0.63615	0.524679	0.754923
LotjaGi1g1v0098600_LC	U2 snRNP auxilliary factor, large subunit, splicing factor	34.4897	0.455078	0.715135	0.636353	0.524547	0.707758	-0.600514	0.711263	-0.844293	0.398506	0.999987	0.522945	0.889502	0.587907	0.556594	0.99991	-0.641629	0.786681	-0.815615	0.414721	0.775269	1.77574	1.0219	1.73768	0.0822674	0.284646
LotjaGi1g1v0098700	Universal stress protein family protein	398.526	-0.330063	0.272541	-1.21106	0.225873	0.409805	-0.13648	0.268378	-0.508534	0.611079	0.999987	-0.361294	0.232466	-1.55418	0.120142	0.99991	-0.202743	0.233653	-0.867709	0.385554	0.75664	-0.180253	0.235376	-0.765808	0.443791	0.694914
LotjaGi1g1v0098800_LC	Polynucleotidyl transferase, ribonuclease H-like superfamily protein	2.24621	0.595963	1.37975	0.431934	0.665789	0.816492	-1.5731	1.42826	-1.10141	0.270718	0.999987	0.787916	1.34411	0.586199	0.557742	NA	-0.061069	1.42548	-0.0428411	0.965828	NA	2.23447	1.75054	1.27645	0.201798	NA
LotjaGi1g1v0098900	Receptor-like kinase	214.084	0.201509	0.18317	1.10012	0.271281	0.462254	-0.0273288	0.166078	-0.164554	0.869295	0.999987	0.00224784	0.150565	0.0149294	0.988089	0.99991	-0.183084	0.151141	-1.21134	0.225764	0.6285	-0.157992	0.155873	-1.01359	0.310777	0.581737
LotjaGi1g1v0099000	Glutamate decarboxylase	2.87788	1.13043	1.01359	1.11527	0.264733	0.454917	-0.0522875	0.907276	-0.0576312	0.954042	0.999987	-0.119781	0.876158	-0.136712	0.891259	0.99991	-1.79197	0.959767	-1.86709	0.0618888	0.406509	1.62883	1.12405	1.44907	0.147317	NA
LotjaGi1g1v0099100_LC	Glutamate decarboxylase	0.171282	0.362431	8.32911	0.0435138	0.965292	NA	-2.77823	8.26432	-0.336172	0.736741	NA	1.09119	7.21307	0.151279	0.879755	NA	-0.0888174	7.21327	-0.0123131	0.990176	NA	0.230843	7.2126	0.0320055	0.974468	NA
LotjaGi1g1v0099200_LC	Leucine-rich repeat protein kinase family protein	0.114694	2.95609	8.28337	0.35687	0.721189	NA	-0.12859	8.32911	-0.0154386	0.987682	NA	0.148382	7.21327	0.0205707	0.983588	NA	-0.0888174	7.21327	-0.0123131	0.990176	NA	0.230753	7.2126	0.031993	0.974478	NA
LotjaGi1g1v0099300	Sister chromatid cohesion protein PDS5 like B-B	154.032	0.689041	0.178562	3.85884	0.000113925	0.00121007	0.213345	0.153343	1.39129	0.164136	0.999987	0.048343	0.146448	0.330104	0.741321	0.99991	0.226682	0.153654	1.47528	0.140138	0.536409	0.289823	0.149552	1.93795	0.0526297	0.223533
LotjaGi1g1v0099400	Kinase superfamily protein, putative	44.2014	0.719488	0.264614	2.71901	0.00654768	0.0303831	-0.238181	0.216031	-1.10253	0.27023	0.999987	0.058511	0.218476	0.267814	0.788842	0.99991	0.245599	0.231937	1.0589	0.289643	0.68299	-0.00612718	0.240721	-0.0254534	0.979693	0.992044
LotjaGi1g1v0099500	Armadillo repeat-containing protein 7	609.683	0.263284	0.124048	2.12243	0.0338018	0.105159	-0.121904	0.118245	-1.03095	0.302566	0.999987	-0.0452652	0.105613	-0.428593	0.668219	0.99991	-0.0893268	0.106538	-0.838452	0.401777	0.767199	-0.0902366	0.107682	-0.837992	0.402035	0.660453
LotjaGi1g1v0099600	UTP--glucose-1-phosphate uridylyltransferase	4934.7	-0.0156548	0.140773	-0.111206	0.911453	0.956343	-0.0539653	0.140069	-0.385278	0.700032	0.999987	0.227512	0.121722	1.86911	0.0616073	0.99991	0.161982	0.121935	1.32842	0.184039	0.58618	0.142513	0.121971	1.16841	0.242641	0.51088
LotjaGi1g1v0099700	Myb transcription factor	143.142	-0.806761	0.477169	-1.69072	0.0908895	0.217851	-0.149332	0.429733	-0.3475	0.728215	0.999987	-0.34789	0.372508	-0.933915	0.350348	0.99991	-0.70434	0.372408	-1.89131	0.0585825	0.399085	-0.564293	0.377136	-1.49626	0.134586	0.37109
LotjaGi1g1v0099800	Expansin	396.826	0.144812	0.169738	0.853151	0.393576	0.589833	-0.00238388	0.167366	-0.0142435	0.988636	0.999987	0.137088	0.150476	0.911032	0.362278	0.99991	0.319934	0.153269	2.0874	0.0368519	0.333892	0.236412	0.153638	1.53877	0.123861	0.355573
LotjaGi1g1v0099900	Protein trichome birefringence	239.81	-0.111685	0.200492	-0.557055	0.57749	0.749374	0.0648946	0.181468	0.357609	0.720636	0.999987	0.110956	0.163215	0.679814	0.496622	0.99991	0.375141	0.164776	2.27667	0.0228057	0.269769	0.367013	0.16403	2.23748	0.0252552	0.152692
LotjaGi1g1v0100000	Glutathione s-transferase, putative	11.3153	-0.388637	0.599676	-0.648078	0.516935	0.70102	1.80537	0.721445	2.50243	0.0123343	0.416523	-0.805283	0.64355	-1.25131	0.21082	0.99991	-0.0916115	0.792792	-0.115555	0.908005	0.982519	-1.3176	0.807148	-1.63242	0.102592	NA
LotjaGi1g1v0100100	NAC domain protein,	97.1632	-0.439781	0.376332	-1.1686	0.242566	0.429437	-0.138552	0.367151	-0.377371	0.705898	0.999987	-0.0124018	0.326932	-0.0379338	0.96974	0.99991	-0.474546	0.327826	-1.44755	0.147742	0.54632	-0.551849	0.339321	-1.62633	0.103879	0.321804
LotjaGi1g1v0100200_LC	Gypsy/Ty3 element polyprotein, putative	2.87895	2.18111	1.8534	1.17681	0.23927	0.425765	0.0534435	1.00643	0.0531019	0.957651	0.999987	-0.407871	1.16651	-0.349651	0.726601	0.99991	1.34212	1.62408	0.826389	0.408583	0.771744	1.45432	1.56991	0.926374	0.354252	NA
LotjaGi1g1v0100300	Sucrose synthase	725.932	-0.747834	0.317912	-2.35233	0.0186563	0.0672251	-0.0946543	0.315416	-0.300094	0.764106	0.999987	0.0442033	0.274584	0.160983	0.872107	0.99991	-0.337971	0.274632	-1.23063	0.21846	0.622334	-0.519199	0.27632	-1.87898	0.0602477	0.241256
LotjaGi1g1v0100400_LC	LINE-1 reverse transcriptase	74.0904	1.30734	0.264137	4.94946	7.44205e-07	1.83561e-05	-0.587879	0.254024	-2.31427	0.0206529	0.566253	-0.963722	0.534643	-1.80255	0.0714588	0.99991	0.267365	0.630978	0.423732	0.671761	0.905649	0.600615	0.788369	0.761845	0.446153	0.697119
LotjaGi1g1v0100500	Protein SET DOMAIN GROUP 40	115.8	0.449693	0.228239	1.97027	0.0488074	0.137787	0.0309189	0.202768	0.152484	0.878805	0.999987	0.0406937	0.18462	0.220419	0.825545	0.99991	-0.246285	0.187711	-1.31205	0.189504	0.590957	0.268349	0.191872	1.39858	0.161939	0.410519
LotjaGi1g1v0100600	Phytoene synthase	2878.2	-0.934499	0.233757	-3.99774	6.39499e-05	0.000759975	0.0382603	0.229884	0.166433	0.867816	0.999987	-0.112813	0.198261	-0.569015	0.569346	0.99991	-0.358763	0.198241	-1.80973	0.0703382	0.426039	-0.347753	0.198538	-1.75156	0.0798488	0.280671
LotjaGi1g1v0100700	Ras family protein	2422.01	-0.168173	0.168746	-0.996604	0.318957	0.514833	-0.121679	0.168481	-0.722216	0.470161	0.999987	-0.0263392	0.146137	-0.180236	0.856967	0.99991	0.05886	0.146198	0.402605	0.687239	0.912702	0.0174167	0.146164	0.119159	0.90515	0.961387
LotjaGi1g1v0100800	Oxidative stress 3, putative isoform 2	577.478	-1.04841	0.652798	-1.60602	0.10827	0.246469	0.532039	0.602706	0.882751	0.377371	0.999987	-0.54512	0.520688	-1.04692	0.295136	0.99991	-1.22661	0.520805	-2.35522	0.0185115	0.246897	-0.166309	0.522781	-0.318123	0.750392	0.891852
LotjaGi1g1v0100900_LC	Polynucleotidyl transferase, ribonuclease H-like superfamily protein	0	NA	NA	NA	NA	NA	NA	NA	NA	NA	NA	NA	NA	NA	NA	NA	NA	NA	NA	NA	NA	NA	NA	NA	NA	NA
LotjaGi1g1v0101000	CASP-like protein	8.25994	-3.28132	0.93265	-3.51827	0.000434371	0.00358158	-0.0733606	0.728574	-0.100691	0.919796	0.999987	1.2939	1.48368	0.872089	0.38316	0.99991	0.864397	1.02277	0.845156	0.398024	0.76466	-2.13015	1.12778	-1.8888	0.058918	NA
LotjaGi1g1v0101100	Microsomal glutathione S-transferase 3	1495.71	0.00795869	0.203852	0.0390414	0.968857	0.981528	-0.340273	0.203309	-1.67367	0.0941956	0.999987	-0.115763	0.175506	-0.659592	0.509515	0.99991	-0.116978	0.175816	-0.665341	0.505832	0.825602	0.160886	0.176575	0.911149	0.362217	0.627478
LotjaGi1g1v0101200	p-loop containing nucleoside triphosphate hydrolases superfamily protein, putative	12.4801	-0.60893	1.73047	-0.351888	0.724922	0.856241	-0.342748	0.53569	-0.639826	0.522286	0.999987	0.881044	0.531307	1.65826	0.0972656	0.99991	-0.596636	0.501036	-1.19081	0.23373	0.635538	-0.976922	0.468295	-2.08612	0.0369674	0.185885
LotjaGi1g1v0101300_LC	Retrotransposable element Tf2	0.986316	1.33549	2.09931	0.636155	0.524675	0.707758	4.25344	1.89472	2.24489	0.0247749	0.626635	-1.63955	1.732	-0.946625	0.34383	NA	3.17729	1.7725	1.79255	0.073045	NA	-0.152137	1.81104	-0.0840056	0.933052	NA
LotjaGi1g1v0101400_LC	p-loop containing nucleoside triphosphate hydrolases superfamily protein	0.922087	0.362443	2.29309	0.158059	0.87441	0.938818	0.668766	1.68836	0.396105	0.692027	0.999987	0.58887	1.61772	0.364012	0.715849	NA	-0.495064	1.73995	-0.284527	0.776006	NA	-0.204133	1.9704	-0.1036	0.917487	NA
LotjaGi1g1v0101500	p-loop containing nucleoside triphosphate hydrolases superfamily protein, putative	99.1826	-0.283858	0.24828	-1.1433	0.252915	0.442297	-0.0916695	0.232095	-0.394966	0.692868	0.999987	-0.136912	0.197544	-0.69307	0.488266	0.99991	0.0412979	0.203658	0.20278	0.839307	0.963713	0.132427	0.206789	0.640399	0.521913	0.753348
LotjaGi1g1v0101600	Phosphoribosylformylglycinamidine synthase subunit PurQ	10.8846	-0.120448	0.52956	-0.227449	0.820075	0.919987	-0.652808	0.556242	-1.17361	0.240553	0.999987	-0.180898	0.554956	-0.325968	0.744448	0.99991	0.240658	0.551067	0.436713	0.662319	0.901222	0.0225628	0.586001	0.0385029	0.969287	NA
LotjaGi1g1v0101700	Auxin response factor	676.96	-0.747542	0.208999	-3.57678	0.000347855	0.00299555	-0.198432	0.202726	-0.978822	0.327668	0.999987	0.00465039	0.17759	0.0261862	0.979109	0.99991	-0.314258	0.178369	-1.76184	0.0780958	0.441472	-0.242862	0.179955	-1.34957	0.177154	0.430768
LotjaGi1g1v0101800	NC domain-containing family protein	1872.96	0.347917	0.230617	1.50863	0.131393	0.283107	0.188676	0.230126	0.819881	0.412284	0.999987	0.147888	0.199892	0.739841	0.459396	0.99991	0.579423	0.200181	2.8945	0.00379766	0.111271	0.67457	0.199993	3.37296	0.000743637	0.0226892
LotjaGi1g1v0101900_LC	Homogentisate phytyltransferase 1	1.41534	-2.64005	2.07998	-1.26926	0.204347	0.382927	0.563907	1.71721	0.328387	0.742619	0.999987	-1.69803	1.4778	-1.14903	0.250544	NA	0.201288	1.69593	0.118689	0.905522	NA	-0.208131	1.95884	-0.106252	0.915382	NA
LotjaGi1g1v0102000_LC	Homogentisate phytyltransferase	2.6631	4.68231	1.4714	3.18221	0.00146157	0.00948402	0.445172	0.9866	0.451218	0.651832	0.999987	-0.302509	0.801536	-0.377411	0.705868	0.99991	-2.36146	0.931206	-2.53591	0.0112154	0.198514	0.7024	1.58586	0.442915	0.657827	NA
LotjaGi1g1v0102100_LC	PRLI-interacting factor	15.1718	0.360263	0.561535	0.641568	0.521154	0.704488	0.105709	0.502675	0.210294	0.833438	0.999987	0.506913	0.526013	0.963689	0.335202	0.99991	0.037495	0.492094	0.0761947	0.939264	0.990213	-0.28886	0.487544	-0.59248	0.55353	0.775606
LotjaGi1g1v0102200	Homogentisate phytyltransferase	7.88719	0.362443	1.86935	0.193887	0.846264	0.929591	3.32304	1.08821	3.05368	0.00226051	0.130472	2.18311	0.926699	2.3558	0.018483	0.787012	1.98474	0.896883	2.21293	0.0269023	0.291126	-0.237551	0.79428	-0.299077	0.764881	NA
LotjaGi1g1v0102300	Homogentisate phytyltransferase	84.7486	4.87936	0.825355	5.91182	3.38342e-09	1.79614e-07	3.2034	0.524968	6.10209	1.04693e-09	3.25432e-07	1.34916	0.456217	2.95728	0.00310361	0.268568	1.73662	0.470158	3.6937	0.000221011	0.0168324	1.14573	0.464036	2.46905	0.0135472	0.10868
LotjaGi1g1v0102400	Homogentisate phytyltransferase	4385.73	1.66293	0.213543	7.78733	6.8441e-15	1.45932e-12	0.673601	0.212056	3.17653	0.00149051	0.0940223	0.313931	0.183971	1.70642	0.0879303	0.99991	0.517631	0.184259	2.80926	0.00496555	0.130688	0.67907	0.184241	3.68578	0.000228006	0.0103752
LotjaGi1g1v0102500	Acetyl-coenzyme A synthetase	939.311	-0.271794	0.432451	-0.628496	0.529679	0.712424	-0.0265594	0.427657	-0.0621044	0.95048	0.999987	-0.108844	0.370733	-0.293593	0.769069	0.99991	-0.525567	0.370636	-1.41801	0.156187	0.555339	-0.472527	0.371149	-1.27315	0.202966	0.463808
LotjaGi1g1v0102600_LC	Serine/threonine protein phosphatase 7 long form isogeny	115.573	-0.303539	0.390861	-0.776589	0.437402	0.631998	-0.249935	0.3472	-0.71986	0.471611	0.999987	0.304851	0.309714	0.984297	0.32497	0.99991	0.438091	0.309346	1.41619	0.156721	0.556102	0.0618726	0.31596	0.195824	0.844748	0.938735
LotjaGi1g1v0102700	Acetyl-coenzyme A synthetase	0	NA	NA	NA	NA	NA	NA	NA	NA	NA	NA	NA	NA	NA	NA	NA	NA	NA	NA	NA	NA	NA	NA	NA	NA	NA
LotjaGi1g1v0102800	Nijmegen breakage syndrome 1 protein	424.822	-0.374594	0.114202	-3.2801	0.00103771	0.00722813	-0.01299	0.0948716	-0.136922	0.891092	0.999987	-0.0572545	0.0863452	-0.663088	0.507274	0.99991	-0.0874759	0.0894181	-0.97828	0.327936	0.713854	-0.140097	0.091987	-1.523	0.127758	0.361656
LotjaGi1g1v0102900	Late embryogenesis abundant (LEA) hydroxyproline-rich glycoprotein	19.7724	1.49612	0.620588	2.4108	0.0159174	0.0597771	-0.0565154	0.610567	-0.0925622	0.926251	0.999987	-0.984287	0.526754	-1.86859	0.0616801	0.99991	-0.832434	0.545154	-1.52697	0.126769	0.519644	-1.34299	0.566282	-2.37158	0.0177121	0.125762
LotjaGi1g1v0103000	serine/arginine repetitive matrix-like protein	427.343	-0.235495	0.374302	-0.629157	0.529246	0.712037	-0.00418011	0.371708	-0.0112457	0.991027	0.999987	0.0108484	0.323006	0.0335859	0.973207	0.99991	-0.304488	0.324262	-0.939018	0.347721	0.729306	-0.306391	0.328783	-0.931895	0.351391	0.618067
LotjaGi1g1v0103100	Cbs domain protein	5326.38	-0.287424	0.239631	-1.19944	0.230355	0.415227	0.157943	0.239281	0.660074	0.509206	0.999987	-0.183386	0.207216	-0.884997	0.376158	0.99991	-0.356759	0.207324	-1.72078	0.0852903	0.455466	-0.0438769	0.207538	-0.211416	0.832563	0.932948
LotjaGi1g1v0103200	Calcium uniporter protein, mitochondrial	91.7111	0.239227	0.247998	0.964636	0.334727	0.531346	0.06702	0.228321	0.293535	0.769113	0.999987	0.0447952	0.208427	0.214921	0.829829	0.99991	0.202021	0.216372	0.933676	0.350471	0.731045	0.254992	0.224218	1.13725	0.255435	0.524378
LotjaGi1g1v0103300	MAU2 chromatid cohesion factor like	615.43	-0.306373	0.126546	-2.42104	0.0154763	0.0584267	0.0772929	0.113847	0.67892	0.497189	0.999987	-0.139639	0.101853	-1.37098	0.170382	0.99991	-0.258535	0.102819	-2.51447	0.011921	0.203976	-0.261049	0.103198	-2.5296	0.0114192	0.0994889
LotjaGi1g1v0103400	ABC transporter B family-like protein	1031.14	-0.313248	0.108222	-2.89451	0.00379751	0.0200196	-0.0158017	0.0997544	-0.158406	0.874137	0.999987	0.069769	0.088106	0.791876	0.428433	0.99991	0.0394519	0.0893047	0.441767	0.658657	0.899284	0.0934548	0.0898204	1.04046	0.298125	0.568341
LotjaGi1g1v0103500_LC	Ankyrin repeat family protein	89.7221	-0.0990141	0.279529	-0.354217	0.723176	0.855192	-0.0162907	0.274971	-0.0592452	0.952757	0.999987	0.153708	0.248289	0.619067	0.535872	0.99991	0.737757	0.256794	2.87295	0.00406662	0.116079	0.219522	0.246071	0.892106	0.372336	0.636909
LotjaGi1g1v0103600_LC	Bromodomain protein	0.400457	-0.664795	6.40396	-0.10381	0.91732	NA	-0.00340395	6.33432	-0.000537381	0.999571	NA	0.148387	5.63678	0.0263248	0.978998	NA	0.383248	5.63678	0.0679906	0.945793	NA	0.230892	5.63646	0.040964	0.967325	NA
LotjaGi1g1v0103700	DUF1191 superfamily protein	0	NA	NA	NA	NA	NA	NA	NA	NA	NA	NA	NA	NA	NA	NA	NA	NA	NA	NA	NA	NA	NA	NA	NA	NA	NA
LotjaGi1g1v0103800	KH domain-containing protein family	1228.63	-0.525252	0.122014	-4.30484	1.67109e-05	0.000252425	-0.145153	0.113296	-1.28118	0.20013	0.999987	-0.0104863	0.0982136	-0.10677	0.914971	0.99991	-0.176465	0.0988493	-1.78519	0.07423	0.434013	0.0393173	0.099453	0.395335	0.692596	0.860781
LotjaGi1g1v0103900_LC	KH domain-containing protein family	1149.66	0.713899	0.249741	2.85856	0.00425572	0.0219551	-0.0521867	0.248232	-0.210234	0.833485	0.999987	0.172939	0.216111	0.80023	0.423578	0.99991	0.577227	0.216828	2.66215	0.00776438	0.163887	0.438085	0.216496	2.02352	0.0430191	0.201924
LotjaGi1g1v0104000	Metal tolerance protein	485.498	-0.936725	0.503789	-1.85936	0.0629763	0.166645	-0.205922	0.491419	-0.419036	0.67519	0.999987	-0.191121	0.42684	-0.447756	0.654329	0.99991	-0.258344	0.427202	-0.604735	0.545355	0.846498	-1.03856	0.427052	-2.43193	0.0150186	0.115088
LotjaGi1g1v0104100	B3 domain-containing protein	136.751	-0.144911	0.301798	-0.480157	0.631115	0.790273	-0.186197	0.292934	-0.635629	0.525018	0.999987	-0.0525813	0.257859	-0.203915	0.83842	0.99991	-0.344926	0.26442	-1.30446	0.192076	0.59377	-0.239011	0.284201	-0.840993	0.400352	0.659061
LotjaGi1g1v0104200_LC	Protein kinase-like	0.16692	0.362431	8.32911	0.0435138	0.965292	NA	-1.13045	8.32911	-0.135723	0.89204	NA	1.09909	7.21314	0.152373	0.878893	NA	-0.0888257	7.21327	-0.0123142	0.990175	NA	0.708217	7.2126	0.0981917	0.92178	NA
LotjaGi1g1v0104300_LC	Receptor protein kinase, putative	0.0357069	0.362431	8.32911	0.0435138	0.965292	NA	0.848977	8.32911	0.101929	0.918813	NA	0.148382	7.21327	0.0205707	0.983588	NA	0.856753	7.20871	0.11885	0.905394	NA	0.230741	7.2126	0.0319914	0.974479	NA
LotjaGi1g1v0104400_LC	Glycogen debranching enzyme	2.16646	-0.531312	1.38755	-0.382914	0.701783	0.840537	-0.57432	1.30507	-0.440067	0.659889	0.999987	0.208878	1.31369	0.159001	0.873668	NA	-0.16818	1.28905	-0.130468	0.896196	NA	0.000606482	1.4445	0.000419856	0.999665	NA
LotjaGi1g1v0104500_LC	GRF zinc finger protein	3.90888	-2.31519	1.24774	-1.8555	0.0635243	0.167786	0.166824	0.698951	0.238678	0.811355	0.999987	-0.589905	0.6677	-0.883488	0.376973	0.99991	-0.518653	0.694577	-0.746717	0.455235	0.798107	0.168362	0.749961	0.224495	0.822372	NA
LotjaGi1g1v0104600_LC	Transposon protein, putative, mutator sub-class	0.3572	0.362441	4.10931	0.0881999	0.929718	NA	0.840889	4.10931	0.20463	0.837861	NA	1.98148	3.53548	0.560456	0.575168	NA	0.478183	3.53578	0.135241	0.892421	NA	1.56485	3.55173	0.440589	0.659511	NA
LotjaGi1g1v0104700	Protein kinase-like protein	173.146	-0.456065	0.350263	-1.30206	0.192895	0.36909	0.563941	0.333358	1.6917	0.0907033	0.999987	-0.219093	0.294921	-0.742886	0.457551	0.99991	-0.258533	0.298478	-0.866169	0.386397	0.756944	-0.344443	0.298307	-1.15466	0.248229	0.517001
LotjaGi1g1v0104800	Phototropic-responsive NPH3 family protein	3671.95	-0.288439	0.194829	-1.48048	0.138746	0.294621	-0.134718	0.193349	-0.696758	0.485954	0.999987	-0.0764865	0.167294	-0.457198	0.647529	0.99991	-0.141092	0.167275	-0.843473	0.398964	0.765615	-0.224737	0.167462	-1.34201	0.179591	0.43357
LotjaGi1g1v0104900	Receptor-like kinase	1086.59	-0.681422	0.157836	-4.31727	1.5797e-05	0.000241591	0.0221603	0.154223	0.14369	0.885745	0.999987	0.124704	0.134707	0.925742	0.35458	0.99991	0.0175089	0.135488	0.129229	0.897176	0.979205	-0.0853493	0.136449	-0.625505	0.53164	0.759521
LotjaGi1g1v0105000	HIT zinc finger protein	319.439	-0.324941	0.142013	-2.2881	0.0221316	0.0764181	0.0688912	0.124763	0.552179	0.580826	0.999987	0.0484555	0.113323	0.427587	0.668952	0.99991	-0.210962	0.11415	-1.84812	0.0645853	0.412386	-0.171363	0.116515	-1.47074	0.141362	0.38174
LotjaGi1g1v0105100	Ubiquitin-conjugating enzyme E2	11035.4	-0.316814	0.118212	-2.68005	0.00736117	0.0331696	0.0114887	0.118076	0.0972998	0.922488	0.999987	0.0206835	0.102259	0.202266	0.839709	0.99991	0.0281102	0.10232	0.27473	0.783524	0.944401	0.083728	0.102364	0.817947	0.413388	0.669957
LotjaGi1g1v0105200	Ethylene-responsive transcription factor, putative	716.916	0.108683	0.251615	0.431941	0.665784	0.816492	0.791739	0.247209	3.20271	0.0013614	0.0887747	-0.0236393	0.215888	-0.109498	0.912808	0.99991	0.220444	0.216523	1.01811	0.308626	0.697589	0.109056	0.216911	0.50277	0.615126	0.815738
LotjaGi1g1v0105300	Eukaryotic translation initiation factor 2 subunit beta	1390.86	0.430499	0.131814	3.26597	0.0010909	0.00752961	-0.0558054	0.130615	-0.42725	0.669197	0.999987	0.0270689	0.114375	0.236669	0.812913	0.99991	-0.0370961	0.115254	-0.321863	0.747557	0.933354	0.0103763	0.116546	0.0890312	0.929057	0.972882
LotjaGi1g1v0105400	Protease inhibitor/seed storage/lipid transfer protein family protein	0	NA	NA	NA	NA	NA	NA	NA	NA	NA	NA	NA	NA	NA	NA	NA	NA	NA	NA	NA	NA	NA	NA	NA	NA	NA
LotjaGi1g1v0105500	Serine/threonine-protein kinase	254.012	0.44934	0.195599	2.29725	0.0216043	0.0750291	0.258931	0.158643	1.63216	0.102645	0.999987	-0.00424826	0.140958	-0.0301386	0.975957	0.99991	0.084871	0.144364	0.587894	0.556603	0.852891	-0.0763758	0.144463	-0.528686	0.597023	0.804921
LotjaGi1g1v0105600_LC	Serine/threonine-protein kinase	0.321202	-2.37599	6.70821	-0.354191	0.723196	NA	-1.97385	6.74413	-0.292677	0.769769	NA	0.148366	5.86123	0.0253131	0.979805	NA	0.390382	5.86123	0.0666041	0.946897	NA	0.613684	5.83323	0.105205	0.916213	NA
LotjaGi1g1v0105700	Kinase interacting (KIP1-like) family protein	1346.62	0.290787	0.25907	1.12242	0.261682	0.451435	-0.0255458	0.256621	-0.0995466	0.920704	0.999987	-0.00329595	0.222781	-0.0147946	0.988196	0.99991	-0.186343	0.223102	-0.835235	0.403585	0.767951	-0.431607	0.223972	-1.92706	0.0539719	0.227123
LotjaGi1g1v0105800_LC	Leucine-rich repeat transmembrane protein kinase	333.012	-0.153249	0.163422	-0.937748	0.348374	0.545193	0.151798	0.153645	0.98798	0.323162	0.999987	0.175388	0.137906	1.2718	0.203445	0.99991	-0.0431273	0.139925	-0.308217	0.757917	0.936363	0.518912	0.147272	3.5235	0.000425881	0.0163016
LotjaGi1g1v0105900_LC	Methyltransferase-like protein	0.192489	0.362431	8.32911	0.0435138	0.965292	NA	0.645622	8.22305	0.0785137	0.937419	NA	1.38406	7.20924	0.191984	0.847754	NA	0.351585	7.21327	0.0487415	0.961125	NA	0.23086	7.2126	0.0320079	0.974466	NA
LotjaGi1g1v0106000	Homogentisate phytyltransferase	5.30692	-1.03405	0.947018	-1.0919	0.274878	0.465957	0.645722	0.902317	0.715627	0.474222	0.999987	1.14785	0.819136	1.4013	0.161124	0.99991	0.775578	0.843103	0.919909	0.357621	0.735751	0.921576	0.906391	1.01675	0.30927	NA
LotjaGi1g1v0106100	Cinnamate-4-hydroxylase	16222.8	0.0608599	0.291267	0.208949	0.834488	0.926491	0.0954344	0.291121	0.327817	0.74305	0.999987	-0.0856226	0.252111	-0.339623	0.73414	0.99991	-0.264342	0.252093	-1.04859	0.294368	0.685904	-0.433404	0.25211	-1.71911	0.0855952	0.290462
LotjaGi1g1v0106200_LC	Retrovirus-related Pol polyprotein from transposon TNT 1-94	0	NA	NA	NA	NA	NA	NA	NA	NA	NA	NA	NA	NA	NA	NA	NA	NA	NA	NA	NA	NA	NA	NA	NA	NA	NA
LotjaGi1g1v0106300	B3 domain transcription factor	27.4212	-0.81193	0.440051	-1.84508	0.065026	0.170807	0.37766	0.35628	1.06001	0.28914	0.999987	-0.0472821	0.323915	-0.145971	0.883945	0.99991	0.152341	0.342472	0.444827	0.656445	0.898291	-0.421391	0.337498	-1.24857	0.211821	0.474955
LotjaGi1g1v0106400	Extra-large guanine nucleotide binding family protein	6.97191	1.60239	0.639042	2.50749	0.0121591	0.0485536	4.03905	0.768699	5.2544	1.48505e-07	2.94725e-05	-1.14454	1.00291	-1.14122	0.253777	0.99991	3.46532	1.30688	2.65159	0.00801133	0.165552	3.0358	1.30717	2.32242	0.0202105	NA
LotjaGi1g1v0106500	Transcription factor	697.928	0.632512	0.117005	5.40584	6.45063e-08	2.27669e-06	-0.0501035	0.108802	-0.4605	0.645158	0.999987	0.347114	0.0994952	3.48876	0.000485273	0.0685143	0.26838	0.099583	2.69504	0.00703805	0.15532	0.191917	0.0999545	1.92005	0.0548522	0.229375
LotjaGi1g1v0106600_LC	Polynucleotidyl transferase, ribonuclease H-like superfamily protein	0.743463	0.129873	6.54886	0.0198314	0.984178	0.990822	-0.342787	6.46308	-0.0530378	0.957702	0.999987	0.148387	5.76904	0.0257213	0.97948	NA	-0.0888156	5.76904	-0.0153952	0.987717	NA	0.230919	5.7687	0.0400296	0.96807	NA
LotjaGi1g1v0106700_LC	Segregation and condensation protein B	0	NA	NA	NA	NA	NA	NA	NA	NA	NA	NA	NA	NA	NA	NA	NA	NA	NA	NA	NA	NA	NA	NA	NA	NA	NA
LotjaGi1g1v0106800	Expansin	67.1836	-0.784976	0.415008	-1.89147	0.0585613	0.157608	-0.426303	0.350676	-1.21566	0.224114	0.999987	0.714087	0.313628	2.27686	0.0227948	0.863809	0.248571	0.313913	0.791849	0.428449	0.782782	1.01577	0.340129	2.98643	0.00282257	0.0496294
LotjaGi1g1v0106900	Poly(A) polymerase	762.919	-0.21114	0.0973512	-2.16885	0.0300941	0.0965465	0.0935204	0.0869823	1.07517	0.2823	0.999987	-0.0668483	0.0794308	-0.841592	0.400017	0.99991	0.0230818	0.081466	0.28333	0.776924	0.94193	-0.0549702	0.0821646	-0.669025	0.503479	0.739229
LotjaGi1g1v0107000	Kinase, putative	39.3253	-3.85281	1.3413	-2.87243	0.00407326	0.0211833	0.714253	0.4979	1.43453	0.151421	0.999987	0.189894	0.419964	0.452168	0.651148	0.99991	-0.420415	0.424054	-0.99142	0.321481	0.709778	0.656527	0.453138	1.44885	0.147381	0.390181
LotjaGi1g1v0107100	transcription repressor	111.995	-0.864718	0.264262	-3.2722	0.00106714	0.00739719	0.484712	0.228924	2.11735	0.0342302	0.732847	0.0780983	0.198802	0.392844	0.694435	0.99991	0.186403	0.206819	0.90129	0.367434	0.742278	-0.127581	0.208768	-0.611114	0.541124	0.766499
LotjaGi1g1v0107200_LC	Gag-pol polyprotein	3.2272	0.132452	1.20779	0.109665	0.912675	0.956692	0.159978	0.78539	0.203692	0.838594	0.999987	-0.0239751	0.959015	-0.0249997	0.980055	0.99991	0.70966	0.878222	0.808065	0.419053	0.778083	-1.58343	0.947616	-1.67096	0.0947297	NA
LotjaGi1g1v0107300_LC	Retrovirus-related Pol polyprotein from transposon TNT 1-94	7.5078	-3.01438	1.43963	-2.09386	0.0362728	0.110879	0.904099	0.579606	1.55985	0.118795	0.999987	0.579301	0.65964	0.878208	0.379831	0.99991	0.249797	0.5925	0.421599	0.673318	0.906227	0.157842	0.649698	0.242946	0.808047	NA
LotjaGi1g1v0107400_LC	Retrovirus-related Pol polyprotein from transposon TNT 1-94	28.4244	0.726807	0.660924	1.09968	0.27147	0.462381	0.301895	0.526866	0.573002	0.566643	0.999987	-0.0637847	0.485109	-0.131485	0.895391	0.99991	1.35276	0.494621	2.73495	0.00623901	0.147242	-0.199985	0.481034	-0.415739	0.677601	0.853098
LotjaGi1g1v0107500_LC	Retrovirus-related Pol polyprotein from transposon TNT 1-94	1.11053	1.50978	3.14736	0.479698	0.631442	0.790529	-0.128594	3.14736	-0.0408577	0.967409	0.999987	-1.91418	2.508	-0.763232	0.445325	NA	2.81948	2.64804	1.06474	0.286993	NA	1.99375	2.52441	0.78979	0.42965	NA
LotjaGi1g1v0107600	DUF641 family protein	227.94	0.673622	0.244405	2.75617	0.0058482	0.0279156	-0.160629	0.233381	-0.688271	0.491282	0.999987	0.0155158	0.210344	0.073764	0.941198	0.99991	0.251597	0.216145	1.16402	0.244415	0.646038	0.199385	0.217225	0.917875	0.358684	0.624218
LotjaGi1g1v0107700_LC	Retrotransposon protein, putative, Ty3-gypsy subclass	0.357212	0.362436	6.51455	0.0556349	0.955633	NA	1.44344	6.33558	0.227832	0.819777	NA	0.592962	5.64178	0.105102	0.916295	NA	-0.0888201	5.64178	-0.0157433	0.987439	NA	0.663312	5.64097	0.117588	0.906394	NA
LotjaGi1g1v0107800	Epidermal patterning factor-like protein	157.936	0.413552	0.778881	0.530957	0.595449	0.762831	-0.149172	0.653359	-0.228316	0.819401	0.999987	0.0487836	0.553444	0.0881455	0.929761	0.99991	-0.804678	0.551738	-1.45844	0.144718	0.543634	-0.291756	0.55744	-0.523385	0.600706	0.807341
LotjaGi1g1v0107900	CBL-interacting Serine/Threonine-kinase	564.515	0.0493999	0.275512	0.179302	0.8577	0.932544	0.234427	0.271407	0.863746	0.387728	0.999987	-0.0189884	0.235689	-0.0805656	0.935787	0.99991	0.519849	0.236489	2.1982	0.0279351	0.296717	0.0389033	0.23703	0.164128	0.86963	0.949094
LotjaGi1g1v0108000	Non-specific serine/threonine protein kinase	74.6628	-0.0895821	0.371346	-0.241236	0.809372	0.912729	-0.245707	0.363173	-0.676556	0.498687	0.999987	-0.124765	0.321069	-0.388594	0.697576	0.99991	0.171778	0.325352	0.527975	0.597517	0.870258	0.000587447	0.334755	0.00175486	0.9986	0.999369
LotjaGi1g1v0108100	OSBP(Oxysterol binding protein)-related protein 4B	30.4374	2.1419	0.554178	3.86501	0.000111084	0.00118624	0.545191	0.481496	1.13229	0.257515	0.999987	1.60316	0.467614	3.42839	0.000607182	0.0828204	1.22654	0.455024	2.69556	0.00702714	0.155221	1.41484	0.481946	2.93569	0.00332806	0.0537518
LotjaGi1g1v0108200_LC	30S ribosomal protein S5	41.1615	-0.0602626	0.365848	-0.16472	0.869164	0.936844	0.514254	0.33083	1.55444	0.120081	0.999987	1.7961	1.32973	1.35072	0.176784	0.99991	-0.493721	0.951603	-0.518831	0.603879	0.873073	0.710517	1.47008	0.48332	0.628869	0.823439
LotjaGi1g1v0108300	LOB domain protein	235.729	0.706169	0.257998	2.73712	0.00619806	0.0290957	0.0251873	0.239048	0.105365	0.916086	0.999987	0.645507	0.214378	3.01107	0.00260332	0.241739	0.497758	0.212738	2.33977	0.0192954	0.251705	0.556606	0.213052	2.61253	0.00898739	0.0879776
LotjaGi1g1v0108400	U-box domain-containing protein	354.063	1.04374	0.17644	5.91555	3.30767e-09	1.76318e-07	0.572052	0.15634	3.65904	0.000253163	0.0216621	0.316012	0.140369	2.25129	0.0243672	0.895009	0.522671	0.141331	3.69822	0.000217121	0.0166411	0.245552	0.140983	1.74171	0.0815587	0.283584
LotjaGi1g1v0108500	Peroxidase	1534.39	1.07662	0.326321	3.29925	0.00096943	0.00685805	0.079337	0.32349	0.245253	0.806261	0.999987	0.224096	0.279851	0.800769	0.423265	0.99991	0.118679	0.279499	0.424614	0.671118	0.905508	0.287548	0.279341	1.02938	0.303301	0.574513
LotjaGi1g1v0108600_LC	Polynucleotidyl transferase, ribonuclease H-like superfamily protein	0.0909839	2.62892	8.29301	0.317004	0.751241	NA	-0.12859	8.32911	-0.0154386	0.987682	NA	0.148382	7.21327	0.0205707	0.983588	NA	-0.0888174	7.21327	-0.0123131	0.990176	NA	0.230747	7.2126	0.0319922	0.974478	NA
LotjaGi1g1v0108700_LC	F-box/RNI-like superfamily protein	0.152925	3.37182	8.27389	0.407526	0.683622	NA	-0.12859	8.32911	-0.0154386	0.987682	NA	0.148382	7.21327	0.0205707	0.983588	NA	-0.0888174	7.21327	-0.0123131	0.990176	NA	0.23076	7.2126	0.031994	0.974477	NA
LotjaGi1g1v0108800	Peroxidase	2502.72	1.40416	0.159855	8.78396	1.57825e-18	6.78646e-16	0.047694	0.156984	0.303815	0.761269	0.999987	0.0714809	0.135029	0.529373	0.596546	0.99991	0.0974105	0.135297	0.719975	0.471541	0.806432	0.316783	0.135607	2.33604	0.019489	0.132075
LotjaGi1g1v0108900	Biogenesis of lysosome-related organelles complex 1 subunit 1	215.809	0.163639	0.201783	0.810967	0.417385	0.613136	-0.0481478	0.198959	-0.241998	0.808781	0.999987	0.140051	0.174214	0.803906	0.421452	0.99991	0.103674	0.17516	0.591882	0.553929	0.851599	-0.0861323	0.175283	-0.491391	0.62315	0.820601
LotjaGi1g1v0109000	Peroxidase	1994.02	2.00084	0.561584	3.56285	0.00036685	0.00313091	0.00468513	0.560674	0.00835624	0.993333	0.999987	0.255139	0.486047	0.524926	0.599634	0.99991	-0.0513877	0.485939	-0.105749	0.915781	0.984447	-0.587247	0.486336	-1.20749	0.227243	0.493942
LotjaGi1g1v0109100	Peroxidase	8611.07	2.13044	0.408001	5.22166	1.7733e-07	5.42075e-06	1.12944	0.407675	2.77043	0.00559816	0.246472	1.75823	0.353243	4.97741	6.44419e-07	0.000250939	2.26566	0.353359	6.41179	1.43823e-10	5.07292e-08	2.64122	0.353443	7.47283	7.84904e-14	3.66283e-11
LotjaGi1g1v0109200	Peroxidase	68.4293	2.20526	0.491948	4.48271	7.37002e-06	0.000126092	0.67508	0.456571	1.47859	0.139251	0.999987	-0.26761	0.384932	-0.695215	0.486921	0.99991	-0.0186456	0.393032	-0.0474403	0.962162	0.996007	1.96415	0.440243	4.46152	8.13819e-06	0.000815124
LotjaGi1g1v0109300_LC	Pyruvate synthase subunit PorB	0.805204	2.90389	2.53683	1.14469	0.252337	0.441495	-2.75313	2.26868	-1.21354	0.224924	0.999987	-0.55243	2.27392	-0.242941	0.808051	NA	0.188261	2.28841	0.0822671	0.934434	NA	2.28725	2.26329	1.01058	0.312216	NA
LotjaGi1g1v0109400	Chloroplast inner envelope family protein	2511.73	0.451029	0.186107	2.4235	0.0153719	0.058151	-0.0609448	0.183968	-0.33128	0.740433	0.999987	0.0157578	0.15946	0.0988196	0.921282	0.99991	0.0199194	0.159912	0.124565	0.900868	0.980084	-0.201828	0.160619	-1.25656	0.208912	0.470848
LotjaGi1g1v0109500	tRNA pseudouridine synthase A, related protein	176.06	0.31676	0.194306	1.63022	0.103056	0.237928	0.100982	0.174885	0.577421	0.563655	0.999987	-0.0555423	0.155122	-0.358055	0.720302	0.99991	-0.168077	0.161269	-1.04222	0.297312	0.687882	0.205577	0.167463	1.2276	0.219599	0.484612
LotjaGi1g1v0109600_LC	WUSCHEL related homeobox 11	42.3761	0.620628	0.408687	1.51859	0.128865	0.279168	-0.764046	0.364685	-2.09508	0.0361638	0.748817	-0.57382	0.28724	-1.9977	0.0457491	0.99991	-0.185673	0.297496	-0.624118	0.53255	0.839335	-0.139478	0.325872	-0.428016	0.66864	0.846774
LotjaGi1g1v0109700_LC	myosin heavy chain-like protein	2.46391	4.12286	1.65077	2.49754	0.0125058	0.049614	1.51533	1.13797	1.3316	0.18299	0.999987	-1.37119	1.2287	-1.11597	0.264437	NA	2.12652	1.39432	1.52513	0.127227	NA	1.28515	1.19272	1.0775	0.281258	NA
LotjaGi1g1v0109800_LC	NOD26-like intrinsic protein 7;1	7.52656	2.88474	1.42713	2.02136	0.0432421	0.126447	-3.54532	1.37571	-2.57709	0.00996355	0.370088	-0.686858	0.593261	-1.15777	0.24696	0.99991	0.753049	0.623386	1.208	0.227047	0.629635	-0.36544	0.592177	-0.617113	0.53716	NA
LotjaGi1g1v0109900	O-methyltransferase	681.436	1.24754	0.466854	2.67222	0.00753505	0.0337377	0.366125	0.460208	0.795564	0.426285	0.999987	0.525814	0.399174	1.31726	0.187753	0.99991	-0.172652	0.399211	-0.432483	0.66539	0.902344	0.275746	0.401584	0.686646	0.492306	0.731456
LotjaGi1g1v0110000	Polynucleotidyl transferase, ribonuclease H-like superfamily protein	1.75748	-2.42189	1.68075	-1.44096	0.149596	0.310698	0.0826053	1.33367	0.0619384	0.950612	0.999987	-0.715267	1.49199	-0.479405	0.63165	NA	1.49496	1.56604	0.954611	0.339775	NA	1.03406	1.75236	0.590096	0.555126	NA
LotjaGi1g1v0110100_LC	DUF223 domain protein	630.07	-0.190416	0.21353	-0.891753	0.372526	0.569173	0.160884	0.201008	0.800386	0.423487	0.999987	-0.00332952	0.174235	-0.0191094	0.984754	0.99991	0.0284248	0.174597	0.162802	0.870674	0.972596	0.341615	0.175745	1.94381	0.0519182	0.222249
LotjaGi1g1v0110200_LC	Replication factor-A carboxy-terminal domain protein	2897.63	-0.0482027	0.120933	-0.39859	0.690195	0.83261	-0.0201326	0.119087	-0.169059	0.86575	0.999987	-0.11792	0.103716	-1.13695	0.25556	0.99991	-0.26387	0.104186	-2.53267	0.0113198	0.199339	0.137513	0.104688	1.31355	0.188997	0.445648
LotjaGi1g1v0110300_LC	Disease resistance protein	1.72272	0.362443	1.97953	0.183095	0.854723	0.931598	1.07677	1.11055	0.969585	0.332253	0.999987	0.390071	1.5356	0.254019	0.799481	NA	-0.942427	1.59253	-0.59178	0.553998	NA	2.34308	1.63598	1.43222	0.152081	NA
LotjaGi1g1v0110400_LC	Plant-specific transcription factor YABBY family protein	111.361	0.165609	0.347266	0.476892	0.633439	0.792079	-0.317122	0.310294	-1.02201	0.306778	0.999987	-0.439218	0.265155	-1.65646	0.0976295	0.99991	-0.72899	0.266721	-2.73315	0.00627309	0.147501	0.130022	0.276362	0.470477	0.638014	0.829463
LotjaGi1g1v0110500_LC	early-responsive to dehydration stress protein (ERD4)	0	NA	NA	NA	NA	NA	NA	NA	NA	NA	NA	NA	NA	NA	NA	NA	NA	NA	NA	NA	NA	NA	NA	NA	NA	NA
LotjaGi1g1v0110600	tRNA pseudouridine synthase A	117.126	0.762232	0.222792	3.42127	0.000623297	0.0047944	-0.0334446	0.183181	-0.182577	0.85513	0.999987	-0.00210314	0.159576	-0.0131796	0.989485	0.99991	0.174511	0.168468	1.03587	0.300261	0.690401	0.394266	0.177874	2.21655	0.0266539	0.156729
LotjaGi1g1v0110700	Nodulin-like / Major Facilitator Superfamily protein	0.372671	2.08487	8.31528	0.250727	0.802025	NA	-0.12859	8.32911	-0.0154386	0.987682	NA	0.148358	7.21327	0.0205674	0.983591	NA	2.75381	7.18614	0.383211	0.701564	NA	-0.582929	7.17293	-0.0812679	0.935229	NA
LotjaGi1g1v0110800	O-methyltransferase	1.90497	1.7505	1.21089	1.44563	0.14828	0.308643	0.637007	1.03986	0.612586	0.54015	0.999987	-1.74507	1.08494	-1.60845	0.107737	NA	-0.924162	1.00837	-0.91649	0.35941	NA	0.297328	1.24712	0.238411	0.811562	NA
LotjaGi1g1v0110900	O-methyltransferase	0.0569739	0.362431	8.32911	0.0435138	0.965292	NA	-2.17714	8.30124	-0.262267	0.793116	NA	0.148382	7.21327	0.0205707	0.983588	NA	-0.0888174	7.21327	-0.0123131	0.990176	NA	-0.790932	7.20787	-0.109732	0.912622	NA
LotjaGi1g1v0111000	O-methyltransferase	54.8241	-0.86206	0.520517	-1.65616	0.0976892	0.228897	-0.275605	0.460489	-0.598505	0.549503	0.999987	-0.745932	0.396411	-1.88171	0.059875	0.99991	-0.895956	0.399457	-2.24293	0.0249011	0.280143	-0.90128	0.408034	-2.20884	0.027186	0.158054
LotjaGi1g1v0111100_LC	Retrotransposon protein, putative, Ty3-gypsy subclass	50.4931	1.01459	0.435316	2.3307	0.0197691	0.0701767	0.242338	0.385864	0.628041	0.529977	0.999987	0.0170857	0.351241	0.0486439	0.961203	0.99991	0.241485	0.360216	0.670389	0.50261	0.823792	-0.0391683	0.362181	-0.108146	0.91388	0.965826
LotjaGi1g1v0111200	LURP-one-like protein	97.6922	1.0889	0.291729	3.73255	0.000189549	0.0018371	-0.0148445	0.287284	-0.0516718	0.95879	0.999987	-0.113777	0.246069	-0.462379	0.643809	0.99991	0.211094	0.248966	0.847882	0.396504	0.763754	0.312928	0.25835	1.21126	0.225797	0.491947
LotjaGi1g1v0111300	E3 ubiquitin-protein ligase listerin-like protein	997.645	0.0521802	0.136517	0.382224	0.702295	0.840729	-0.00101443	0.124937	-0.00811954	0.993522	0.999987	-0.129969	0.109755	-1.18418	0.236342	0.99991	-0.0371805	0.110833	-0.335464	0.737275	0.929733	0.00557527	0.112282	0.049654	0.960398	0.984042
LotjaGi1g1v0111400_LC	RNA binding protein, putative	0.235909	0.362435	7.10162	0.0510355	0.959297	NA	0.524426	7.02105	0.0746933	0.940459	NA	-0.306776	6.15021	-0.0498805	0.960218	NA	-1.00394	6.15021	-0.163236	0.870332	NA	-1.9744	6.08474	-0.324484	0.745572	NA
LotjaGi1g1v0111500	Small nuclear ribonucleoprotein	637.282	0.218611	0.218042	1.00261	0.316049	0.51158	0.0351448	0.216369	0.16243	0.870967	0.999987	0.182806	0.189055	0.966948	0.33357	0.99991	-0.018705	0.190764	-0.0980532	0.92189	0.986269	-0.411121	0.193068	-2.12941	0.0332201	0.176293
LotjaGi1g1v0111600_LC	Metalloendopeptidase G1	22.418	-0.0541553	0.590309	-0.0917406	0.926904	0.963045	0.0448065	0.52937	0.0846411	0.932547	0.999987	-0.169399	0.48829	-0.346923	0.728649	0.99991	1.14452	0.512876	2.23157	0.0256431	0.284293	-0.57122	0.501899	-1.13812	0.255071	0.524192
LotjaGi1g1v0111700_LC	Polynucleotidyl transferase, ribonuclease H-like superfamily protein	0	NA	NA	NA	NA	NA	NA	NA	NA	NA	NA	NA	NA	NA	NA	NA	NA	NA	NA	NA	NA	NA	NA	NA	NA	NA
LotjaGi1g1v0111800	WRKY transcription factor	2036.95	-0.0481401	0.251318	-0.191551	0.848094	0.929715	0.178378	0.247666	0.720234	0.471381	0.999987	-0.557064	0.214543	-2.59652	0.00941738	0.529986	-0.486914	0.214703	-2.26785	0.0233384	0.27194	-0.515356	0.215264	-2.39406	0.0166629	0.121603
LotjaGi1g1v0111900_LC	Endonuclease/exonuclease/phosphatase family protein	0	NA	NA	NA	NA	NA	NA	NA	NA	NA	NA	NA	NA	NA	NA	NA	NA	NA	NA	NA	NA	NA	NA	NA	NA	NA
LotjaGi1g1v0112000	electron transporter, putative (Protein of unknown function, DUF547)	270.833	0.0191575	0.274477	0.0697964	0.944356	0.971863	-0.032652	0.272982	-0.119612	0.90479	0.999987	0.173699	0.232978	0.745561	0.455932	0.99991	-0.0392448	0.233901	-0.167784	0.866753	0.971298	0.0872836	0.238168	0.366479	0.714008	0.872977
LotjaGi1g1v0112100_LC	Acyl-CoA N-acyltransferases (NAT) superfamily protein	45.3296	0.188461	0.331913	0.567802	0.57017	0.743737	0.248148	0.231477	1.07202	0.283712	0.999987	0.436317	0.259822	1.67929	0.093095	0.99991	-0.672549	0.248753	-2.70368	0.00685766	0.153235	0.263538	0.28264	0.932418	0.35112	0.617721
LotjaGi1g1v0112200	Protein transport protein Sec61 subunit beta	207.503	0.177882	0.223759	0.794972	0.42663	0.622079	-0.0503203	0.221512	-0.227168	0.820293	0.999987	0.24237	0.19848	1.22113	0.222036	0.99991	0.298432	0.199427	1.49645	0.134536	0.527801	0.574351	0.207728	2.76492	0.00569373	0.0697852
LotjaGi1g1v0112300	GDSL esterase/lipase	73.7127	1.18214	0.47517	2.48782	0.0128528	0.0507269	-0.225334	0.32179	-0.700253	0.483769	0.999987	0.0640384	0.288921	0.221647	0.824589	0.99991	-0.214774	0.288669	-0.744015	0.456867	0.799089	0.0909791	0.296891	0.30644	0.75927	0.896288
LotjaGi1g1v0112400	Exocyst complex component, putative	311.726	0.301692	0.266539	1.13188	0.257683	0.447442	-0.322381	0.242858	-1.32745	0.184361	0.999987	0.0469334	0.213339	0.219994	0.825876	0.99991	0.195365	0.214621	0.91028	0.362675	0.739746	0.133015	0.212124	0.627064	0.530617	0.758741
LotjaGi1g1v0112500	Exocyst complex component, putative	276.864	-0.475888	0.206867	-2.30046	0.0214224	0.0745681	0.135708	0.188547	0.719758	0.471674	0.999987	-0.153908	0.166369	-0.925104	0.354912	0.99991	-0.0491919	0.168823	-0.291381	0.77076	0.940036	0.0281942	0.168182	0.167641	0.866866	0.948413
LotjaGi1g1v0112600	Exocyst complex component, putative	25.8117	1.08187	0.617613	1.75169	0.0798272	0.198185	-0.172962	0.47155	-0.366794	0.713773	0.999987	-0.0448358	0.409029	-0.109615	0.912715	0.99991	-0.412185	0.402267	-1.02466	0.305526	0.69545	0.0203008	0.403667	0.050291	0.959891	0.983858
LotjaGi1g1v0112700	Exocyst complex component, putative	1576.64	-0.221192	0.132087	-1.67459	0.0940149	0.223066	0.102614	0.127887	0.80238	0.422333	0.999987	-0.26009	0.111603	-2.33049	0.01978	0.806984	0.0673379	0.112195	0.600187	0.548382	0.848039	-0.0674798	0.112636	-0.599094	0.54911	0.772674
LotjaGi1g1v0112800	GPI mannosyltransferase 2	81.8488	0.326237	0.180759	1.80482	0.0711029	0.182188	-0.0222185	0.150696	-0.14744	0.882785	0.999987	-0.0467151	0.149046	-0.313427	0.753956	0.99991	0.154192	0.160782	0.959013	0.337552	0.7206	0.135627	0.167273	0.810809	0.417475	0.673122
LotjaGi1g1v0112900_LC	F-box/RNI/FBD-like domain protein	0.499821	1.35904	5.00706	0.271425	0.786064	NA	-3.63504	4.90272	-0.741433	0.458431	NA	-0.798004	4.33625	-0.184031	0.853989	NA	-1.14959	4.21377	-0.272819	0.784993	NA	3.07318	4.28665	0.716919	0.473424	NA
LotjaGi1g1v0113000	Myb/SANT-like DNA-binding domain protein	0.276147	0.362432	8.1307	0.0445757	0.964446	NA	4.74169	8.05319	0.588796	0.555998	NA	-0.806124	7.04143	-0.114483	0.908855	NA	-0.56479	7.04143	-0.0802096	0.936071	NA	0.230879	7.04081	0.0327915	0.973841	NA
LotjaGi1g1v0113100	FBD-associated F-box protein	75.4041	-0.520478	0.468627	-1.11064	0.266722	0.457298	-0.483038	0.409655	-1.17914	0.238344	0.999987	0.317416	0.344105	0.922441	0.356299	0.99991	-0.0771577	0.343215	-0.224808	0.822128	0.958142	-0.0606715	0.346349	-0.175175	0.860942	0.945618
LotjaGi1g1v0113200_LC	F-box/RNI/FBD-like domain protein	0.168321	0.362431	8.32911	0.0435138	0.965292	NA	-2.83232	8.28353	-0.341922	0.73241	NA	1.10123	7.21326	0.152668	0.87866	NA	0.938643	7.20764	0.130229	0.896385	NA	0.700093	7.2126	0.0970653	0.922675	NA
LotjaGi1g1v0113300_LC	FBD-associated F-box protein	0.342346	-1.95397	5.83687	-0.334763	0.737804	NA	1.50608	5.82306	0.258641	0.795912	NA	0.157286	5.09924	0.030845	0.975393	NA	-1.96748	5.03473	-0.390782	0.695958	NA	-1.046	5.07565	-0.206082	0.836727	NA
LotjaGi1g1v0113400	F-box/RNI/FBD-like domain protein	30.2959	-0.265213	0.46238	-0.573581	0.566251	0.740573	-0.38697	0.389241	-0.994167	0.320141	0.999987	0.240464	0.330186	0.728269	0.466449	0.99991	0.0157526	0.320834	0.049099	0.96084	0.995647	0.0464642	0.317227	0.14647	0.883551	0.953077
LotjaGi1g1v0113500_LC	LINE-1 reverse transcriptase like	0.242645	0.362435	7.05492	0.0513733	0.959028	NA	-0.128591	7.05492	-0.0182272	0.985458	NA	-1.44352	6.04866	-0.238651	0.811376	NA	0.390958	6.10976	0.063989	0.948979	NA	-0.809574	6.10334	-0.132644	0.894475	NA
LotjaGi1g1v0113600	FBD-associated F-box protein	0.0312348	0.362431	8.32911	0.0435138	0.965292	NA	-0.12859	8.32911	-0.0154386	0.987682	NA	0.148373	7.21327	0.0205695	0.983589	NA	-0.0888257	7.21327	-0.0123142	0.990175	NA	0.711481	7.2126	0.0986442	0.921421	NA
LotjaGi1g1v0113700_LC	Retrovirus-related Pol polyprotein from transposon TNT 1-94	42.3269	0.179757	0.512054	0.351051	0.72555	0.85644	0.556835	0.46743	1.19127	0.233548	0.999987	-0.364551	0.38014	-0.958992	0.337563	0.99991	0.235647	0.385607	0.611108	0.541128	0.844285	-0.204982	0.396089	-0.517515	0.604796	0.809489
LotjaGi1g1v0113800	FBD-associated F-box protein	492.116	-0.0368382	0.223111	-0.165112	0.868856	0.936844	0.0982427	0.21239	0.462558	0.643681	0.999987	0.0219817	0.189027	0.116289	0.907423	0.99991	-0.115204	0.188613	-0.610796	0.541335	0.844343	-0.165927	0.18785	-0.883297	0.377076	0.640429
LotjaGi1g1v0113900	FBD-associated F-box protein	0.482865	-1.02532	2.74009	-0.374191	0.708262	NA	0.323248	2.56821	0.125865	0.899839	NA	0.585677	2.45918	0.23816	0.811757	NA	1.59931	2.43133	0.657792	0.510672	NA	1.4747	2.46147	0.599111	0.549099	NA
LotjaGi1g1v0114000_LC	Pol-polyprotein	26.4369	2.1351	0.76119	2.80495	0.00503239	0.0248632	0.353528	0.4939	0.715789	0.474122	0.999987	0.174326	0.460138	0.378856	0.704795	0.99991	0.463242	0.467971	0.989894	0.322226	0.710003	-0.631264	0.472715	-1.3354	0.181745	0.436176
LotjaGi1g1v0114100	FBD-associated F-box protein	0.227759	0.362431	8.32911	0.0435138	0.965292	NA	-0.258387	8.27785	-0.0312143	0.975099	NA	1.10174	7.21326	0.152738	0.878605	NA	1.61287	7.20064	0.223989	0.822766	NA	0.230851	7.2126	0.0320066	0.974467	NA
LotjaGi1g1v0114200	FBD-associated F-box protein	0.688231	3.62102	2.89214	1.25202	0.210562	0.391192	-1.99023	3.00363	-0.662608	0.507582	0.999987	-1.31846	2.56999	-0.513024	0.607935	NA	-0.56922	2.64825	-0.214942	0.829812	NA	3.10293	2.5656	1.20943	0.226496	NA
LotjaGi1g1v0114300	sorting nexin	735.672	-0.129348	0.185578	-0.697002	0.485801	0.674978	-0.0612865	0.181132	-0.338353	0.735097	0.999987	0.0558213	0.158357	0.352504	0.724461	0.99991	-0.134594	0.158911	-0.846976	0.397008	0.763804	-0.609374	0.160917	-3.78687	0.000152555	0.00791011
LotjaGi1g1v0114400	Laccase	1572.01	-1.44088	0.228324	-6.31068	2.77806e-10	1.96367e-08	-0.0236794	0.226992	-0.104318	0.916917	0.999987	-0.25621	0.197429	-1.29773	0.194379	0.99991	-0.214131	0.197266	-1.08549	0.277703	0.674411	-0.284159	0.19799	-1.43522	0.151225	0.395471
LotjaGi1g1v0114500	Pre-mRNA-splicing factor cwc22, putative	2.94156	1.47138	1.12393	1.30915	0.190484	0.365682	1.44901	1.12101	1.2926	0.19615	0.999987	0.612629	1.00975	0.606715	0.54404	0.99991	1.16262	1.14939	1.01151	0.311773	0.700192	0.92052	1.20574	0.763446	0.445197	NA
LotjaGi1g1v0114600	UDP-glycosyltransferase	341.479	0.0595287	0.138289	0.430467	0.666856	0.817271	0.0660367	0.131261	0.503095	0.614897	0.999987	0.400718	0.123147	3.25398	0.001138	0.13209	0.158053	0.122742	1.28768	0.197856	0.600557	0.182042	0.12652	1.43884	0.150195	0.393858
LotjaGi1g1v0114700_LC	Protein CbrA	0	NA	NA	NA	NA	NA	NA	NA	NA	NA	NA	NA	NA	NA	NA	NA	NA	NA	NA	NA	NA	NA	NA	NA	NA	NA
LotjaGi1g1v0114800	Serine-threonine protein phosphatase, putative, expressed	296.193	-0.399114	0.21565	-1.85075	0.0642053	0.169013	0.2342	0.168424	1.39054	0.164366	0.999987	-0.022981	0.13677	-0.168027	0.866562	0.99991	-0.320597	0.13817	-2.32031	0.0203243	0.255968	-0.26213	0.143345	-1.82867	0.0674496	0.256568
LotjaGi1g1v0114900	UDP-glycosyltransferase	415.586	0.747578	0.373841	1.99972	0.0455302	0.131249	0.283654	0.357081	0.794369	0.426981	0.999987	-0.055412	0.310564	-0.178424	0.85839	0.99991	0.300862	0.312533	0.962655	0.335721	0.719257	-0.101361	0.31172	-0.325167	0.745055	0.888506
LotjaGi1g1v0115000_LC	UDP-glycosyltransferase	12.9535	-0.855214	0.462307	-1.84989	0.0643301	0.169255	-0.073306	0.380659	-0.192577	0.847291	0.999987	-0.453712	0.585892	-0.774396	0.438697	0.99991	-0.713666	0.628895	-1.13479	0.256462	0.656114	2.03212	0.945276	2.14976	0.0315742	0.171857
LotjaGi1g1v0115100	UDP-glycosyltransferase	557.292	0.171126	0.121477	1.40871	0.158921	0.323663	0.0467628	0.113819	0.410851	0.681182	0.999987	0.203508	0.10614	1.91735	0.0551937	0.99991	-0.102185	0.106587	-0.958695	0.337713	0.7207	-0.118405	0.106696	-1.10974	0.267112	0.537858
LotjaGi1g1v0115200	Zinc finger protein CONSTANS-LIKE 2	11.4517	-1.49421	1.62412	-0.920013	0.357566	0.5542	0.620792	0.460217	1.34891	0.177365	0.999987	0.253307	0.576533	0.439362	0.660399	0.99991	0.0311187	0.670097	0.0464391	0.96296	0.996165	-0.556829	0.805742	-0.691076	0.489518	NA
LotjaGi1g1v0115300	Protein flx-like 1	171.55	0.480288	0.18445	2.60389	0.00921731	0.039255	-0.0469501	0.176578	-0.265888	0.790325	0.999987	0.0972356	0.169042	0.575217	0.565144	0.99991	-0.196382	0.167168	-1.17476	0.240092	0.641851	-0.615019	0.171166	-3.59311	0.000326758	0.0133211
LotjaGi1g1v0115400_LC	AP2/B3-like transcriptional factor family protein	191.747	0.318119	0.338787	0.938994	0.347734	0.544554	-0.0157284	0.335078	-0.0469395	0.962561	0.999987	0.10179	0.483796	0.210399	0.833356	0.99991	0.488636	0.497415	0.98235	0.325927	0.712889	0.623407	0.64723	0.963192	0.335451	0.60302
LotjaGi1g1v0115500_LC	Transposon protein, putative, CACTA, En/Spm sub-class	10.6863	1.35098	1.74744	0.773119	0.439452	0.633825	0.802796	0.564494	1.42215	0.154982	0.999987	0.486637	0.558909	0.87069	0.383923	0.99991	0.241178	0.5391	0.447372	0.654606	0.89725	-0.586102	0.603178	-0.97169	0.331205	NA
LotjaGi1g1v0115600_LC	Transposon protein, putative, CACTA, En/Spm sub-class	3.32968	-2.92572	2.77926	-1.0527	0.29248	0.486085	-0.139493	2.44742	-0.0569961	0.954548	0.999987	1.9663	2.36005	0.833161	0.404754	0.99991	0.895644	2.26118	0.396095	0.692035	0.913843	3.93667	2.44675	1.60894	0.10763	NA
LotjaGi1g1v0115700	Cinnamoyl-CoA reductase-like protein	1599.96	-0.506314	0.0930372	-5.44206	5.26669e-08	1.89777e-06	-0.00888918	0.0901324	-0.0986236	0.921437	0.999987	0.0345467	0.0795082	0.434505	0.663922	0.99991	-0.0366849	0.0804849	-0.455798	0.648535	0.894872	0.0480098	0.0809953	0.592748	0.55335	0.775454
LotjaGi1g1v0115800	APO protein	271.745	-0.039454	0.168734	-0.233823	0.815122	0.916426	0.11436	0.143936	0.794517	0.426895	0.999987	-0.0117992	0.129723	-0.090957	0.927527	0.99991	-0.112022	0.133046	-0.841981	0.399799	0.76603	-0.254404	0.134374	-1.89325	0.0583245	0.237643
LotjaGi1g1v0115900	LIGHT-DEPENDENT SHORT HYPOCOTYLS-like protein (DUF640)	861.192	-0.222746	0.296825	-0.750429	0.452996	0.645957	-0.0872522	0.295044	-0.295726	0.767439	0.999987	0.19834	0.256399	0.773561	0.439191	0.99991	0.643858	0.256905	2.50621	0.0122033	0.205891	0.246064	0.255762	0.962081	0.336009	0.603484
LotjaGi1g1v0116000	Protein kinase, putative	139.867	0.59761	0.19169	3.11759	0.00182335	0.0112623	0.33281	0.1601	2.07876	0.0376392	0.757481	0.0454085	0.148163	0.306477	0.759242	0.99991	-0.0465071	0.151206	-0.307575	0.758405	0.93663	0.108871	0.153372	0.709852	0.477796	0.72148
LotjaGi1g1v0116100	Pathogenesis-related thaumatin family protein	129.601	0.0577594	0.314888	0.183429	0.854462	0.931598	0.531783	0.322423	1.64933	0.0990798	0.999987	-0.171342	0.282141	-0.607291	0.543658	0.99991	0.0987307	0.28933	0.341239	0.732924	0.927609	0.316278	0.294679	1.0733	0.283138	0.552884
LotjaGi1g1v0116200	Ubiquitin activating enzyme E1	6490.45	-0.259611	0.102966	-2.52133	0.0116913	0.0471601	0.000550139	0.101612	0.0054141	0.99568	0.999987	0.00501435	0.0882623	0.056812	0.954695	0.99991	-0.0516911	0.0884717	-0.584267	0.559041	0.854063	-0.149486	0.0886176	-1.68686	0.0916294	0.301622
LotjaGi1g1v0116300	Vacuolar protein sorting-associated protein, putative	1415.34	-0.673459	0.170114	-3.95887	7.53037e-05	0.000867337	0.00156122	0.161511	0.00966635	0.992287	0.999987	-0.155194	0.140788	-1.10233	0.270319	0.99991	-0.0897115	0.141338	-0.634731	0.525604	0.836	-0.0585585	0.142178	-0.411869	0.680436	0.854998
LotjaGi1g1v0116400	Glutaredoxin family protein	212.864	0.227236	0.188807	1.20353	0.228771	0.413441	0.100473	0.172736	0.581658	0.560797	0.999987	0.177335	0.154628	1.14685	0.251445	0.99991	-0.190665	0.155129	-1.22907	0.219045	0.622843	0.0287457	0.164652	0.174585	0.861406	0.945816
LotjaGi1g1v0116500	Ethylene-overproduction protein 1	277.751	0.667817	0.261219	2.55654	0.010572	0.0436203	0.0102297	0.232415	0.0440146	0.964893	0.999987	0.00103762	0.203371	0.00510212	0.995929	0.99991	0.0350988	0.203915	0.172124	0.86334	0.97026	0.186908	0.20935	0.892801	0.371964	0.636521
LotjaGi1g1v0116600	Acyl-CoA N-acyltransferase (NAT) superfamily protein, putative	31.0097	0.0780653	0.516303	0.1512	0.879818	0.940517	-0.223691	0.525292	-0.425842	0.670223	0.999987	-0.505008	0.440521	-1.14639	0.251634	0.99991	-1.04242	0.443599	-2.34991	0.018778	0.248511	0.0462184	0.475451	0.0972095	0.92256	0.969592
LotjaGi1g1v0116700_LC	Histone deacetylase	1.44626	-2.28375	1.67684	-1.36193	0.173219	0.343357	-0.112889	1.60887	-0.0701662	0.944061	0.999987	2.2447	1.87147	1.19943	0.230361	NA	-1.40268	1.85499	-0.756167	0.449549	NA	-1.2862	1.82148	-0.706131	0.480107	NA
LotjaGi1g1v0116800	Exocyst complex component, putative	272.412	-0.248477	0.214028	-1.16095	0.245661	0.433164	-0.0968896	0.193499	-0.500725	0.616564	0.999987	-0.35088	0.170528	-2.0576	0.0396283	0.99991	-0.216474	0.171928	-1.2591	0.207995	0.610694	-0.297189	0.177322	-1.67599	0.0937402	0.305094
LotjaGi1g1v0116900_LC	Protein FAR1-RELATED SEQUENCE 5	0.23559	3.26966	8.27614	0.395071	0.69279	NA	-0.12859	8.32911	-0.0154386	0.987682	NA	0.148382	7.21327	0.0205707	0.983588	NA	0.390506	7.21327	0.0541371	0.956826	NA	-0.807788	7.20755	-0.112075	0.910764	NA
LotjaGi1g1v0117000	Zinc transporter protein	1171.59	0.293705	0.188265	1.56007	0.118744	0.26331	-0.0225109	0.188316	-0.119538	0.904849	0.999987	-0.0633962	0.165797	-0.382372	0.702185	0.99991	0.228117	0.165536	1.37805	0.168188	0.570039	0.0890663	0.164908	0.540096	0.589131	0.799432
LotjaGi1g1v0117100	Disease resistance protein	186.952	-0.344933	0.192646	-1.7905	0.0733734	0.186374	-0.00339169	0.174633	-0.0194218	0.984505	0.999987	-0.0770533	0.15896	-0.484735	0.627864	0.99991	0.171126	0.161243	1.0613	0.288556	0.682264	-0.0784417	0.159657	-0.491314	0.623205	0.820601
LotjaGi1g1v0117200_LC	Disease resistance protein	662.019	-0.0742548	0.172081	-0.43151	0.666098	0.816715	-0.0137163	0.167705	-0.0817884	0.934815	0.999987	-0.153941	0.147414	-1.04427	0.296359	0.99991	0.112796	0.148633	0.758889	0.447919	0.794428	-0.129226	0.148565	-0.869823	0.384397	0.646264
LotjaGi1g1v0117300_LC	Transducin/WD40 repeat-like superfamily protein	90.3151	-0.600327	0.249873	-2.40253	0.0162822	0.0607666	-0.00462069	0.224754	-0.0205588	0.983598	0.999987	-0.205661	0.207132	-0.992899	0.320759	0.99991	0.0835394	0.215437	0.387767	0.698189	0.916904	0.12927	0.218881	0.590594	0.554792	0.776532
LotjaGi1g1v0117400_LC	XK-related protein 6	3.41623	0.39189	0.763743	0.513118	0.607869	0.772058	0.426123	0.751448	0.567068	0.570668	0.999987	0.663658	1.3061	0.50812	0.611369	0.99991	0.953606	1.26749	0.752358	0.451836	0.796528	-0.710734	1.07579	-0.660665	0.508827	NA
LotjaGi1g1v0117500	6-phosphofructo-2-kinase/fructose-2, 6-bisphosphatase	565.58	-0.488484	0.22065	-2.21384	0.0268398	0.0884602	0.14926	0.208419	0.716153	0.473897	0.999987	0.0185914	0.179748	0.103431	0.917621	0.99991	-0.148863	0.181418	-0.820552	0.411901	0.773912	-0.0358647	0.184513	-0.194375	0.845883	0.939339
LotjaGi1g1v0117600_LC	Alpha/beta-hydrolase superfamily protein	0.0428817	0.362431	8.32911	0.0435138	0.965292	NA	-0.12859	8.32911	-0.0154386	0.987682	NA	1.38794	7.21169	0.192456	0.847385	NA	-0.0888174	7.21327	-0.0123131	0.990176	NA	0.230729	7.2126	0.0319897	0.97448	NA
LotjaGi1g1v0117700	Protein CHUP1, chloroplastic	19.6777	-0.786973	0.44504	-1.76832	0.0770072	0.193097	-0.010465	0.313361	-0.0333961	0.973359	0.999987	0.0923298	0.31847	0.289917	0.77188	0.99991	0.0946346	0.305268	0.310005	0.756557	0.936363	-0.39842	0.368009	-1.08264	0.278969	0.548969
LotjaGi1g1v0117800	Potassium transporter	19.4995	1.50543	0.792582	1.89941	0.0575111	0.155484	0.184007	0.555854	0.331035	0.740618	0.999987	0.422762	0.423655	0.997893	0.318331	0.99991	0.159684	0.4287	0.372485	0.709532	0.920648	0.541224	0.459849	1.17696	0.239212	0.507902
LotjaGi1g1v0117900_LC	Clathrin heavy chain	141.011	-0.370136	0.200189	-1.84894	0.064467	0.169564	-0.0347126	0.174062	-0.199426	0.841929	0.999987	0.0892887	0.154431	0.578179	0.563143	0.99991	-0.0218749	0.159577	-0.13708	0.890967	0.978011	0.345354	0.164877	2.09461	0.0362057	0.184498
LotjaGi1g1v0118000_LC	Amiloride-sensitive sodium channel subunit beta-2	210.829	-0.573236	0.541553	-1.0585	0.289826	0.482701	0.628938	0.536777	1.17169	0.24132	0.999987	-0.777393	0.463548	-1.67705	0.0935325	0.99991	-0.355789	0.464354	-0.766203	0.443555	0.791606	0.0711866	0.469733	0.151547	0.879544	0.951563
LotjaGi1g1v0118100	Protein phosphatase 2C	552.742	-0.197306	0.246794	-0.799474	0.424015	0.619598	0.119728	0.242849	0.493013	0.622003	0.999987	-0.833633	0.21108	-3.94938	7.83548e-05	0.0161685	0.00103236	0.212523	0.00485764	0.996124	0.998867	0.0939485	0.214141	0.438724	0.660862	0.841735
LotjaGi1g1v0118200	Asparagine synthetase	20875.1	-1.26054	0.193515	-6.51392	7.32127e-11	6.2546e-09	-1.309	0.193296	-6.77196	1.27046e-11	5.04276e-09	-0.591079	0.167399	-3.53096	0.000414061	0.0602209	-0.631594	0.167449	-3.77187	0.000162031	0.013397	-0.604679	0.167463	-3.61082	0.000305227	0.0128003
LotjaGi1g1v0118300_LC	B3 domain-containing protein	475.137	-0.231803	0.118149	-1.96195	0.0497679	0.139855	0.269432	0.106606	2.52737	0.0114921	0.399591	0.183386	0.0982411	1.86669	0.0619444	0.99991	-0.00733439	0.10033	-0.0731027	0.941724	0.990721	0.342846	0.104445	3.28256	0.0010287	0.0281327
LotjaGi1g1v0118400_LC	RING/FYVE/PHD zinc finger protein	3.63368	0.234916	1.89263	0.124121	0.901219	0.950542	2.17884	1.8338	1.18816	0.234772	0.999987	0.487707	1.54652	0.315358	0.75249	0.99991	-0.344078	1.59809	-0.215305	0.829529	0.96066	-0.256379	1.80327	-0.142174	0.886942	NA
LotjaGi1g1v0118500_LC	Altered inheritance of mitochondria protein 9, mitochondrial	2.38865	3.59747	1.67919	2.14238	0.0321625	0.101355	-0.590062	1.09593	-0.538414	0.590291	0.999987	-0.656301	1.0399	-0.631119	0.527962	NA	1.04824	1.18744	0.882773	0.377359	NA	0.0212393	1.36627	0.0155455	0.987597	NA
LotjaGi1g1v0118600	ABC1-like kinase	864.226	-0.523239	0.23744	-2.20367	0.0275478	0.0902978	0.0644947	0.2251	0.286515	0.774484	0.999987	-0.179284	0.190127	-0.942967	0.345698	0.99991	-0.54656	0.190293	-2.87221	0.00407616	0.116079	-0.153975	0.191647	-0.803434	0.421724	0.676145
LotjaGi1g1v0118700_LC	ABC1-like kinase	465.298	0.40488	0.295621	1.36959	0.170814	0.339758	-0.0140635	0.253689	-0.055436	0.955791	0.999987	-0.383755	0.219184	-1.75083	0.079975	0.99991	-0.247112	0.220387	-1.12127	0.262174	0.659878	-0.0537516	0.22144	-0.242736	0.80821	0.920712
LotjaGi1g1v0118800	S-adenosylmethionine synthase	0.786577	-3.31155	2.90568	-1.13968	0.254418	0.443692	0.411426	2.6908	0.152901	0.878476	0.999987	0.148394	2.69353	0.0550928	0.956065	NA	0.916062	2.67872	0.341978	0.732368	NA	-0.761514	2.68207	-0.283927	0.776466	NA
LotjaGi1g1v0118900	Disease resistance protein	889.597	-0.82091	0.220378	-3.72501	0.00019531	0.00188373	0.0484206	0.209774	0.230823	0.817452	0.999987	-0.232848	0.182974	-1.27257	0.203169	0.99991	0.0670221	0.184293	0.363672	0.716103	0.921504	-0.130386	0.184473	-0.706804	0.479688	0.722994
LotjaGi1g1v0119000	Internal alternative NAD(P)H-ubiquinone oxidoreductase A1, mitochondrial	1753.25	-0.402297	0.111824	-3.59758	0.000321186	0.00281953	-0.0222228	0.108344	-0.205114	0.837483	0.999987	-0.00368502	0.0943754	-0.0390464	0.968853	0.99991	-0.129539	0.0949154	-1.36478	0.172321	0.574321	-0.0470591	0.0956035	-0.492231	0.622556	0.820337
LotjaGi1g1v0119100	SelT-like protein	774.672	0.403007	0.102438	3.93416	8.3487e-05	0.000943067	0.26231	0.0971172	2.70097	0.00691382	0.284946	0.0451163	0.0857869	0.525911	0.59895	0.99991	0.102372	0.0869657	1.17715	0.239137	0.640927	0.14054	0.0867632	1.61981	0.105273	0.324
LotjaGi1g1v0119200_LC	Elongation factor G	12.4493	0.359479	0.8137	0.441784	0.658646	0.811027	-0.299393	0.598311	-0.500396	0.616796	0.999987	0.743079	0.503857	1.47478	0.140271	0.99991	1.11783	0.505908	2.20955	0.0271361	0.29168	0.768046	0.516156	1.48801	0.136748	0.374304
LotjaGi1g1v0119300	Jacalin lectin family protein	1154.83	-0.760405	0.164859	-4.61246	3.97923e-06	7.49921e-05	-0.426679	0.164292	-2.59708	0.00940207	0.357251	-0.134217	0.143688	-0.934084	0.35026	0.99991	-0.103471	0.144044	-0.718332	0.472553	0.807183	-0.406932	0.144508	-2.81599	0.00486275	0.0651528
LotjaGi1g1v0119400	Pentatricopeptide repeat-containing protein	199.485	0.341692	0.274536	1.24462	0.213273	0.394469	-0.327887	0.233241	-1.40579	0.159788	0.999987	-0.140982	0.193322	-0.729256	0.465845	0.99991	-0.29308	0.194757	-1.50485	0.132362	0.526084	-0.265204	0.199949	-1.32636	0.184722	0.440131
LotjaGi1g1v0119500	Pentatricopeptide repeat-containing protein	136.057	-0.0886739	0.314668	-0.281802	0.778095	0.891028	-0.166283	0.268333	-0.619689	0.535462	0.999987	-0.187858	0.227204	-0.826824	0.408337	0.99991	-0.346351	0.229242	-1.51085	0.130826	0.524824	0.213197	0.240326	0.887119	0.375015	0.639084
LotjaGi1g1v0119600	Omega-3 fatty acid desaturase	33.9979	1.1403	0.313554	3.6367	0.000276153	0.00250255	0.0253814	0.302391	0.0839357	0.933108	0.999987	-0.548981	0.392541	-1.39853	0.161953	0.99991	-0.478617	0.391063	-1.22389	0.220995	0.624002	-0.434949	0.473169	-0.919224	0.357978	0.623484
LotjaGi1g1v0119700	Ribonuclease H	39.2988	-1.13439	0.272803	-4.15828	3.20657e-05	0.000435418	0.147857	0.261018	0.566461	0.57108	0.999987	-0.148399	0.235388	-0.630447	0.528402	0.99991	-0.364047	0.248419	-1.46545	0.142797	0.540792	-0.828402	0.269412	-3.07485	0.00210606	0.0427459
LotjaGi1g1v0119800	Zinc finger CCCH domain protein, putative	693.293	0.229817	0.120768	1.90296	0.0570454	0.154468	0.15046	0.112782	1.33408	0.182176	0.999987	-0.0659216	0.101265	-0.65098	0.51506	0.99991	0.133542	0.102613	1.30141	0.193119	0.595006	-0.0928068	0.102673	-0.903903	0.366047	0.630478
LotjaGi1g1v0119900	Chaperone protein clpB	533.964	-0.423973	0.162577	-2.60782	0.00911203	0.0389223	0.107883	0.150403	0.71729	0.473195	0.999987	-0.11898	0.132826	-0.895759	0.370382	0.99991	-0.218534	0.134436	-1.62556	0.104044	0.4867	-0.24548	0.136831	-1.79404	0.0728076	0.267089
LotjaGi1g1v0120000_LC	NBS-LRR resistance protein	0.0217685	0.362431	8.32911	0.0435138	0.965292	NA	-0.12859	8.32911	-0.0154386	0.987682	NA	0.148382	7.21327	0.0205707	0.983588	NA	-1.05058	7.21327	-0.145646	0.884201	NA	0.230724	7.2126	0.0319891	0.974481	NA
LotjaGi1g1v0120100	Phosphoinositide phospholipase C	64.6376	-0.622005	0.326713	-1.90383	0.0569327	0.15426	-0.2702	0.303868	-0.889204	0.373893	0.999987	-0.135696	0.283034	-0.479432	0.631631	0.99991	-0.212163	0.276477	-0.76738	0.442856	0.791397	-0.368609	0.285261	-1.29218	0.196294	0.454292
LotjaGi1g1v0120200	Phosphoinositide phospholipase C	701.775	-0.556723	0.152957	-3.63972	0.000272933	0.00248296	-0.412243	0.143754	-2.86771	0.00413457	0.202414	0.0273476	0.127385	0.214684	0.830014	0.99991	-0.125017	0.128116	-0.97581	0.329159	0.714437	-0.276184	0.127748	-2.16195	0.0306222	0.16905
LotjaGi1g1v0120300	AT2G18410-like protein	520.494	0.544733	0.105693	5.15392	2.55098e-07	7.39661e-06	-0.107574	0.0974421	-1.10398	0.269603	0.999987	-0.0533783	0.0879461	-0.606943	0.543889	0.99991	-0.161579	0.089954	-1.79624	0.072457	0.431188	-0.00573733	0.0930152	-0.0616816	0.950816	0.98061
LotjaGi1g1v0120400	Cytosolic Fe-S cluster assembly factor NBP35	8.106	0.0767677	0.798739	0.0961112	0.923432	0.961676	-0.0498013	0.607093	-0.0820323	0.934621	0.999987	-0.311867	0.571408	-0.545788	0.585212	0.99991	-0.0860596	0.577142	-0.149114	0.881464	0.975709	-1.22344	0.586789	-2.08497	0.0370721	NA
LotjaGi1g1v0120500	Kinase PfkB	358.877	0.731297	0.151558	4.82521	1.39857e-06	3.15688e-05	0.0358606	0.147519	0.243092	0.807934	0.999987	-0.00777645	0.132088	-0.0588731	0.953053	0.99991	0.243928	0.134104	1.81895	0.0689186	0.423169	-0.0163016	0.135292	-0.120492	0.904094	0.960824
LotjaGi1g1v0120600	Vacuolar cation/proton exchanger, putative	0.546765	-2.23744	2.7904	-0.801834	0.422649	NA	-1.45212	2.64848	-0.548284	0.583497	NA	0.273196	2.47506	0.11038	0.912108	NA	1.39363	2.48828	0.560076	0.575427	NA	-0.985365	2.38432	-0.413269	0.67941	NA
LotjaGi1g1v0120700	ABC transporter family protein	90.261	-0.527036	0.279947	-1.88263	0.0597504	0.160179	-0.153933	0.212509	-0.724359	0.468845	0.999987	0.0643406	0.190122	0.338417	0.735049	0.99991	0.210646	0.200202	1.05217	0.292722	0.684797	0.18743	0.205893	0.910324	0.362651	0.627983
LotjaGi1g1v0120800_LC	Replication factor-A carboxy-terminal domain protein	429.159	-0.123659	0.206759	-0.598084	0.549784	0.72778	-0.0300387	0.198368	-0.151429	0.879637	0.999987	-0.107047	0.174364	-0.613929	0.539262	0.99991	-0.019203	0.17435	-0.11014	0.912298	0.98377	0.147721	0.175468	0.841866	0.399863	0.658949
LotjaGi1g1v0120900_LC	PIF1 helicase	8.7952	-1.78649	0.879202	-2.03195	0.0421588	0.124081	-0.242985	0.692944	-0.350656	0.725847	0.999987	-0.0808219	0.63887	-0.126508	0.89933	0.99991	0.411387	0.685294	0.600308	0.548301	0.847968	0.923647	0.68753	1.34343	0.179133	NA
LotjaGi1g1v0121000	Protein DAMAGED DNA-BINDING 2	277.517	0.169265	0.234893	0.720606	0.471152	0.661869	0.0332879	0.219686	0.151525	0.879562	0.999987	-0.0714923	0.189814	-0.376644	0.706438	0.99991	-0.293913	0.189492	-1.55105	0.120889	0.511989	-0.524801	0.191615	-2.73882	0.00616594	0.0724782
LotjaGi1g1v0121100_LC	Glutamate--tRNA ligase 1	0.255043	-0.985043	8.29299	-0.11878	0.905449	NA	0.269131	8.25695	0.0325945	0.973998	NA	1.56511	7.20824	0.217129	0.828108	NA	0.377307	7.21327	0.0523074	0.958284	NA	0.230894	7.2126	0.0320125	0.974462	NA
LotjaGi1g1v0121200	Alkyl transferase	0.81292	0.362442	2.66033	0.13624	0.891632	0.945706	-0.128594	2.66033	-0.0483377	0.961447	0.999987	3.0764	2.20482	1.39531	0.162923	NA	-0.45376	1.98766	-0.228288	0.819422	NA	2.1215	2.1909	0.968326	0.332881	NA
LotjaGi1g1v0121300	Alkyl transferase	0.0399816	-0.613244	8.32911	-0.0736265	0.941308	NA	-0.12859	8.32911	-0.0154386	0.987682	NA	0.148374	7.21327	0.0205695	0.983589	NA	-0.0888256	7.21327	-0.0123142	0.990175	NA	0.704544	7.2126	0.0976823	0.922185	NA
LotjaGi1g1v0121400	RNA binding protein	598.564	0.316583	0.274714	1.15241	0.249153	0.437258	0.0151378	0.272282	0.055596	0.955664	0.999987	0.0278446	0.238293	0.116851	0.906978	0.99991	-0.516712	0.239114	-2.16095	0.0306994	0.306019	-0.579031	0.243063	-2.38222	0.0172086	0.123587
LotjaGi1g1v0121500	30S ribosomal protein S18	658.239	0.362965	0.106125	3.42016	0.000625845	0.00480731	0.030912	0.100523	0.307513	0.758453	0.999987	0.0802315	0.0904369	0.887155	0.374996	0.99991	0.0650645	0.0928739	0.700568	0.483573	0.811998	0.116965	0.0952947	1.22741	0.21967	0.484661
LotjaGi1g1v0121600	Glycosyltransferase	283.068	0.572381	0.242405	2.36126	0.0182132	0.0660516	0.764029	0.235407	3.24557	0.00117217	0.0791678	0.186922	0.207603	0.900381	0.367917	0.99991	0.672727	0.210535	3.19533	0.00139673	0.0592166	0.361216	0.206864	1.74616	0.0807838	0.282318
LotjaGi1g1v0121700	Glycosyltransferase	570.907	-0.000835172	0.240726	-0.00346939	0.997232	0.998393	-0.181388	0.238521	-0.760469	0.446974	0.999987	0.062203	0.205152	0.303205	0.761734	0.99991	0.00272055	0.205551	0.0132354	0.98944	0.99699	-0.355752	0.20567	-1.72972	0.0836806	0.287317
LotjaGi1g1v0121800	Glycosyltransferase	107.504	-1.09922	0.283487	-3.8775	0.000105537	0.00113737	-0.335532	0.229119	-1.46444	0.143073	0.999987	-0.1648	0.202899	-0.812225	0.416663	0.99991	0.0795177	0.207185	0.3838	0.701127	0.918432	-0.402375	0.201563	-1.99627	0.0459045	0.208662
LotjaGi1g1v0121900	Glycosyltransferase	51.8734	1.92343	0.438854	4.38285	1.17135e-05	0.000186779	-0.0358358	0.355007	-0.100944	0.919595	0.999987	0.108921	0.312373	0.348688	0.727324	0.99991	0.661098	0.322692	2.0487	0.0404919	0.343473	0.859236	0.320795	2.67846	0.00739624	0.0794037
LotjaGi1g1v0122000	Glycosyltransferase	360.641	-0.00135091	0.495996	-0.00272363	0.997827	0.998795	0.166293	0.490355	0.339127	0.734514	0.999987	0.146266	0.425325	0.343893	0.730927	0.99991	0.734712	0.426458	1.72282	0.0849203	0.454612	0.451012	0.424067	1.06354	0.287537	0.556557
LotjaGi1g1v0122100	Glycosyltransferase	260.206	0.301413	0.248604	1.21242	0.225351	0.409238	-0.27926	0.244154	-1.14379	0.252712	0.999987	-0.338763	0.225709	-1.50088	0.133386	0.99991	0.109366	0.226112	0.483681	0.628612	0.886501	-0.311226	0.222055	-1.40157	0.161043	0.409289
LotjaGi1g1v0122200	NAD(P)H dehydrogenase (Quinone)	513.424	0.346398	0.355744	0.97373	0.330191	0.526379	0.219081	0.349222	0.627341	0.530436	0.999987	-0.209382	0.302409	-0.69238	0.488699	0.99991	-0.230465	0.30316	-0.760209	0.44713	0.79397	0.212879	0.303767	0.700799	0.483428	0.725627
LotjaGi1g1v0122300_LC	Transcription factor MYB98	5.33791	0.12338	0.967291	0.127552	0.898504	0.949031	-0.137391	0.972122	-0.141331	0.887609	0.999987	-0.349258	1.36585	-0.255707	0.798177	0.99991	0.852077	1.63106	0.522408	0.601386	0.872139	3.35685	1.49993	2.23801	0.0252204	NA
LotjaGi1g1v0122400	Cytochrome P450, putative	1787.26	-0.415316	0.301531	-1.37736	0.168401	0.336541	0.357903	0.301487	1.18713	0.235178	0.999987	-0.220005	0.261172	-0.842376	0.399578	0.99991	-0.213512	0.261345	-0.816972	0.413945	0.774997	-0.476008	0.261962	-1.81709	0.0692035	0.260127
LotjaGi1g1v0122500	JOSEPHIN-like protein, putative	67.7552	0.75277	0.696303	1.08109	0.279655	0.47087	-0.476972	0.703515	-0.677985	0.497781	0.999987	0.278616	0.631927	0.440898	0.659287	0.99991	1.31771	0.626886	2.102	0.0355536	0.32846	1.96985	0.650925	3.02623	0.00247626	0.0463604
LotjaGi1g1v0122600	Thylakoid soluble phosphoprotein	89.6422	3.65517	1.06396	3.43544	0.000591588	0.00459866	-0.276257	0.365379	-0.756083	0.449599	0.999987	-0.216697	0.20853	-1.03916	0.298728	0.99991	0.168939	0.21087	0.801153	0.423043	0.779769	0.317357	0.219845	1.44355	0.148867	0.392298
LotjaGi1g1v0122700	Josephin-like protein	149.29	-0.0867281	0.278346	-0.311584	0.755357	0.877063	0.174019	0.271936	0.639927	0.52222	0.999987	0.156267	0.239837	0.651555	0.514688	0.99991	0.37163	0.23912	1.55416	0.120147	0.51102	0.578517	0.23878	2.4228	0.0154015	0.116725
LotjaGi1g1v0122800	ATP-dependent zinc metalloprotease FTSH protein	2033.65	-0.525011	0.180977	-2.90098	0.00371998	0.0196954	0.00358352	0.176558	0.0202965	0.983807	0.999987	-0.195123	0.152677	-1.27801	0.201244	0.99991	-0.394985	0.152668	-2.58722	0.00967538	0.18278	-0.536336	0.15329	-3.49883	0.000467296	0.0173128
LotjaGi1g1v0122900	dentin sialophosphoprotein	0	NA	NA	NA	NA	NA	NA	NA	NA	NA	NA	NA	NA	NA	NA	NA	NA	NA	NA	NA	NA	NA	NA	NA	NA	NA
LotjaGi1g1v0123000_LC	Gibberellin-regulated family protein	0.0814629	0.362431	8.32911	0.0435138	0.965292	NA	-0.12859	8.32911	-0.0154386	0.987682	NA	-0.814164	7.21327	-0.11287	0.910133	NA	-0.0888174	7.21327	-0.0123131	0.990176	NA	-1.22509	7.20081	-0.170132	0.864907	NA
LotjaGi1g1v0123100_LC	ERD (early-responsive to dehydration stress) family protein	1.57812	-1.5355	1.33756	-1.14798	0.250975	0.439482	-1.15431	1.36671	-0.844591	0.398339	0.999987	-0.54552	1.32306	-0.412317	0.680107	NA	-0.757884	1.38556	-0.546988	0.584387	NA	-1.66149	1.43718	-1.15607	0.247651	NA
LotjaGi1g1v0123200	Beta-glucosidase	33.2772	-0.632705	0.408853	-1.54751	0.12174	0.267902	-0.0394544	0.359286	-0.109813	0.912557	0.999987	-0.0319357	0.336818	-0.0948158	0.924461	0.99991	0.746462	0.357224	2.08962	0.0366519	0.333695	0.379868	0.334492	1.13565	0.256101	0.52496
LotjaGi1g1v0123300	Myb family transcription factor family protein	274.995	-0.688245	0.164122	-4.1935	2.74683e-05	0.000381833	-0.173444	0.144714	-1.19853	0.230711	0.999987	0.046577	0.132487	0.351558	0.72517	0.99991	0.168441	0.134833	1.24926	0.211571	0.614972	-0.140636	0.135783	-1.03574	0.300324	0.570681
LotjaGi1g1v0123400	Laccase	200.616	-1.16544	0.179681	-6.48619	8.80359e-11	7.3033e-09	0.14991	0.175939	0.852058	0.394182	0.999987	-0.0536563	0.158104	-0.339374	0.734328	0.99991	-0.0342055	0.160027	-0.213748	0.830743	0.96105	-0.367178	0.165874	-2.2136	0.0268566	0.157415
LotjaGi1g1v0123500	Peptide transporter, putative	9.73642	3.61919	1.00247	3.61028	0.000305865	0.00270158	2.80747	1.00291	2.79932	0.00512108	0.23266	1.65776	1.04881	1.58061	0.113967	0.99991	4.78074	1.42485	3.35527	0.00079289	0.039964	6.18359	1.42285	4.34591	1.387e-05	NA
LotjaGi1g1v0123600	Homeobox prospero	296.586	0.80566	0.186569	4.31831	1.5723e-05	0.000240886	-0.252302	0.187002	-1.3492	0.177274	0.999987	0.0263594	0.165715	0.159065	0.873618	0.99991	-0.146754	0.166903	-0.87928	0.379249	0.751989	-0.352244	0.168415	-2.09152	0.0364812	0.185219
LotjaGi1g1v0123700	UPF0503 protein, chloroplastic	180.509	0.246445	0.180334	1.3666	0.171749	0.341145	-0.0627748	0.171443	-0.366157	0.714248	0.999987	0.0964779	0.158037	0.610476	0.541547	0.99991	0.109679	0.159894	0.685949	0.492746	0.817563	-0.376198	0.162704	-2.31216	0.0207687	0.136916
LotjaGi1g1v0123800	Benzyl alcohol O-benzoyltransferase	0.230765	0.362431	8.32911	0.0435138	0.965292	NA	1.84957	8.27546	0.2235	0.823146	NA	0.148382	7.21327	0.0205707	0.983588	NA	-0.778659	7.17691	-0.108495	0.913603	NA	-2.48832	7.15743	-0.347655	0.728099	NA
LotjaGi1g1v0123900_LC	Retrovirus-related Pol polyprotein from transposon TNT 1-94	0	NA	NA	NA	NA	NA	NA	NA	NA	NA	NA	NA	NA	NA	NA	NA	NA	NA	NA	NA	NA	NA	NA	NA	NA	NA
LotjaGi1g1v0124000	Acyl-CoA thioesterase, putative	119.458	-0.866597	0.196791	-4.40364	1.06449e-05	0.000173164	-0.1695	0.175547	-0.965551	0.334269	0.999987	0.169434	0.159421	1.06281	0.287869	0.99991	0.0135407	0.166543	0.0813047	0.9352	0.989617	0.312246	0.171065	1.8253	0.0679552	0.257598
LotjaGi1g1v0124100	Phosphate transporter	438.526	0.129555	0.133305	0.97187	0.331115	0.527392	0.0482835	0.122831	0.393091	0.694252	0.999987	-0.0284376	0.109808	-0.258976	0.795654	0.99991	0.208266	0.111523	1.86747	0.0618356	0.406411	0.0611214	0.111643	0.547474	0.584053	0.79719
LotjaGi1g1v0124200_LC	Transposon Ty3-G Gag-Pol polyprotein	22.2306	2.19667	0.653442	3.36169	0.00077468	0.00572358	0.270129	0.476479	0.566929	0.570763	0.999987	0.198053	0.439184	0.450957	0.65202	0.99991	0.289062	0.440872	0.655659	0.512043	0.829257	0.697136	0.457761	1.52292	0.127778	0.361666
LotjaGi1g1v0124300	Disease resistance protein	461.695	-0.549856	0.197401	-2.78547	0.00534497	0.0260466	0.233529	0.180612	1.29299	0.196015	0.999987	-0.222478	0.158808	-1.40093	0.161235	0.99991	-0.0101198	0.159607	-0.0634047	0.949444	0.992681	-0.113103	0.160156	-0.706206	0.48006	0.723356
LotjaGi1g1v0124400	WD40 repeat-like protein	570.274	0.661776	0.185003	3.57711	0.000347416	0.00299413	-0.0789651	0.17647	-0.447471	0.654535	0.999987	-0.00605376	0.155736	-0.038872	0.968992	0.99991	0.168139	0.157834	1.06529	0.286745	0.680322	0.00284811	0.159431	0.0178642	0.985747	0.994681
LotjaGi1g1v0124500_LC	ABC-2 and Plant PDR ABC-type transporter family protein	0	NA	NA	NA	NA	NA	NA	NA	NA	NA	NA	NA	NA	NA	NA	NA	NA	NA	NA	NA	NA	NA	NA	NA	NA	NA
LotjaGi1g1v0124600_LC	cytokinin oxidase/dehydrogenase 1	311.844	1.40394	0.73152	1.9192	0.0549585	0.15038	-0.00584668	0.733713	-0.00796863	0.993642	0.999987	0.150371	0.76714	0.196014	0.844599	0.99991	-0.326652	0.715184	-0.456738	0.647859	0.894605	-0.176587	0.91301	-0.193412	0.846636	0.939569
LotjaGi1g1v0124700	Histone H4	1253.86	0.910676	0.190009	4.79281	1.64464e-06	3.58374e-05	-0.0575374	0.189971	-0.302874	0.761986	0.999987	-0.00962686	0.164801	-0.0584151	0.953418	0.99991	0.0784398	0.16531	0.474502	0.635142	0.889198	0.0994491	0.165853	0.599621	0.548759	0.772427
LotjaGi1g1v0124800	Protein kinase, putative	221.484	0.599128	0.244144	2.454	0.0141278	0.0546311	0.796783	0.227368	3.50438	0.000457678	0.0362211	0.441646	0.201815	2.18837	0.0286427	0.954468	0.614292	0.204508	3.00376	0.00266666	0.0922367	0.474502	0.20459	2.31929	0.0203795	0.135081
LotjaGi1g1v0124900	Formamidopyrimidine-DNA glycosylase	1.20742	0.362443	1.9492	0.185944	0.852489	0.931059	-0.128594	1.9492	-0.0659727	0.9474	0.999987	-0.239674	1.09727	-0.218427	0.827097	NA	-0.14981	1.24575	-0.120257	0.90428	NA	-1.5503	1.36596	-1.13495	0.256394	NA
LotjaGi1g1v0125000	CONSTANS-like zinc finger protein	675.608	-0.227394	0.125948	-1.80546	0.0710032	0.181969	-0.0146634	0.117966	-0.124302	0.901076	0.999987	0.00636858	0.103653	0.0614413	0.951008	0.99991	0.0324835	0.105239	0.308666	0.757576	0.936363	0.111228	0.105426	1.05503	0.291411	0.560514
LotjaGi1g1v0125100_LC	Pentatricopeptide repeat-containing protein, mitochondrial	236.68	-0.191429	0.231081	-0.828406	0.407441	0.603408	-0.0709455	0.223839	-0.316949	0.751282	0.999987	-0.00346595	0.199317	-0.0173891	0.986126	0.99991	0.0421404	0.203731	0.206844	0.836132	0.963219	0.388779	0.204571	1.90046	0.0573723	0.235495
LotjaGi1g1v0125300	RING finger protein	893.709	0.392951	0.261734	1.50134	0.133268	0.286097	-0.00756592	0.257426	-0.0293907	0.976553	0.999987	-0.135562	0.22314	-0.607518	0.543507	0.99991	0.248433	0.223166	1.11322	0.265614	0.66326	0.401955	0.222804	1.80407	0.0712196	0.264308
LotjaGi1g1v0125400	Ribonuclease E/G family protein	440.867	0.396432	0.257887	1.53723	0.124237	0.271728	0.101338	0.240538	0.421298	0.673537	0.999987	-0.0281323	0.20729	-0.135715	0.892047	0.99991	-0.185521	0.208367	-0.890353	0.373276	0.746398	-0.154628	0.211932	-0.72961	0.465629	0.712725
LotjaGi1g1v0125500_LC	P-loop containing nucleoside triphosphate hydrolases superfamily protein	49.3456	0.941066	1.43846	0.65422	0.51297	0.697477	-0.337285	1.44161	-0.233964	0.815013	0.999987	-0.586369	1.3633	-0.430111	0.667115	0.99991	-0.699009	1.35267	-0.516762	0.605323	0.873417	-0.320247	1.75337	-0.182646	0.855076	0.942857
LotjaGi1g1v0125600	Calcium ion-binding protein	1818.51	-0.521435	0.157195	-3.31712	0.0009095	0.00652139	-0.0893153	0.152589	-0.585331	0.558325	0.999987	0.135092	0.132909	1.01643	0.309426	0.99991	0.291598	0.133515	2.184	0.0289622	0.299715	0.178568	0.13346	1.33799	0.1809	0.435148
LotjaGi1g1v0125700	Cell wall protein AWA1 isoform 1	1280.99	0.217442	0.114486	1.89929	0.0575258	0.155508	0.0703334	0.109759	0.640797	0.521655	0.999987	0.0405055	0.0971138	0.417093	0.67661	0.99991	0.066057	0.0981439	0.673063	0.500907	0.822631	-0.0465247	0.0990353	-0.469779	0.638513	0.829553
LotjaGi1g1v0125800	U-box domain-containing protein	164.205	0.116971	0.22179	0.527394	0.59792	0.765005	0.199404	0.204498	0.975088	0.329517	0.999987	0.146719	0.183088	0.801354	0.422927	0.99991	-0.209524	0.184407	-1.1362	0.255872	0.655499	0.153234	0.190603	0.803946	0.421428	0.675869
LotjaGi1g1v0125900	Cell wall protein AWA1 isoform 1	1537.98	0.0114989	0.126596	0.0908315	0.927627	0.963348	0.00642515	0.122981	0.052245	0.958333	0.999987	0.022686	0.107774	0.210496	0.833281	0.99991	-0.0781277	0.108295	-0.721433	0.470643	0.806032	-0.225693	0.109071	-2.06922	0.0385252	0.190844
LotjaGi1g1v0126000	Heavy metal transport/detoxification superfamily protein	50.7965	0.501017	0.566727	0.884053	0.376667	0.573876	-0.572361	0.571076	-1.00225	0.316223	0.999987	0.0912315	0.490847	0.185865	0.85255	0.99991	-0.389089	0.498272	-0.780875	0.434876	0.787705	0.36027	0.519613	0.693344	0.488094	0.728801
LotjaGi1g1v0126100_LC	Protein sawadee homeodomain-like 2	0.0475151	0.362431	8.32911	0.0435138	0.965292	NA	-0.12859	8.32911	-0.0154386	0.987682	NA	0.148373	7.21327	0.0205695	0.983589	NA	-0.0888257	7.21327	-0.0123142	0.990175	NA	-0.330275	7.20748	-0.0458239	0.963451	NA
LotjaGi1g1v0126200_LC	Protein sawadee homeodomain-like 2	0	NA	NA	NA	NA	NA	NA	NA	NA	NA	NA	NA	NA	NA	NA	NA	NA	NA	NA	NA	NA	NA	NA	NA	NA	NA
LotjaGi1g1v0126300	Heavy metal-associated protein	196.931	0.818619	0.565159	1.44848	0.147484	0.307606	-0.329964	0.557408	-0.591962	0.553876	0.999987	0.16461	0.483103	0.340736	0.733302	0.99991	-0.799685	0.483323	-1.65456	0.0980141	0.478922	-0.276255	0.498398	-0.554286	0.579383	0.794027
LotjaGi1g1v0126400_LC	Protein SAWADEE HOMEODOMAIN-like protein 1	0	NA	NA	NA	NA	NA	NA	NA	NA	NA	NA	NA	NA	NA	NA	NA	NA	NA	NA	NA	NA	NA	NA	NA	NA	NA
LotjaGi1g1v0126500_LC	Pituitary-specific positive transcription factor 1	1.78916	2.48129	1.70702	1.45358	0.146063	0.305332	-0.556785	1.45074	-0.383793	0.701132	0.999987	-1.27982	1.78832	-0.715656	0.474204	NA	-0.0960126	1.87558	-0.0511908	0.959173	NA	-0.267893	1.87848	-0.142611	0.886597	NA
LotjaGi1g1v0126600_LC	Protein sawadee homeodomain-like 2	0.34616	3.39545	8.27219	0.410465	0.681465	NA	1.09614	8.32911	0.131604	0.895298	NA	0.148382	7.21327	0.0205707	0.983588	NA	-0.0888174	7.21327	-0.0123131	0.990176	NA	-2.62385	7.15484	-0.366724	0.713825	NA
LotjaGi1g1v0126700_LC	Protein sawadee homeodomain-like 2	1.16668	2.46768	1.95065	1.26506	0.205851	0.384992	0.236915	1.66415	0.142364	0.886793	0.999987	-1.55538	1.70046	-0.914686	0.360357	NA	0.647666	1.86576	0.347132	0.728492	NA	1.04005	1.89441	0.549013	0.582997	NA
LotjaGi1g1v0126800	Fructose-bisphosphate aldolase	26103.1	0.266462	0.142117	1.87495	0.0607999	0.162334	-0.158063	0.142037	-1.11283	0.265781	0.999987	0.135647	0.12307	1.10219	0.270378	0.99991	0.32534	0.123111	2.64265	0.00822596	0.167549	0.0734141	0.123134	0.596215	0.551032	0.773927
LotjaGi1g1v0126900	NAC domain-containing protein	1424.86	-0.372528	0.098152	-3.79542	0.000147392	0.00149243	-0.010273	0.0937665	-0.10956	0.912758	0.999987	-0.115878	0.0824982	-1.40461	0.160138	0.99991	-0.0309488	0.0836703	-0.36989	0.711464	0.921091	-0.25921	0.0838169	-3.09257	0.00198431	0.0417676
LotjaGi1g1v0127000	Mitochondrial transcription termination factor family protein	386.746	0.127673	0.148142	0.861833	0.38878	0.585049	0.0949771	0.132378	0.717467	0.473086	0.999987	-0.149338	0.114916	-1.29955	0.193757	0.99991	0.085312	0.118922	0.717381	0.473139	0.807183	0.190664	0.121545	1.56867	0.116725	0.344051
LotjaGi1g1v0127100	Calcium-binding endonuclease/exonuclease/phosphatase family	12.7032	0.460538	0.599097	0.76872	0.44206	0.636306	-0.10077	0.582173	-0.173093	0.862578	0.999987	-0.291133	0.515616	-0.564632	0.572324	0.99991	0.238901	0.586304	0.40747	0.683663	0.910986	0.236946	0.604893	0.391716	0.695268	0.862616
LotjaGi1g1v0127200	WAT1-related protein	0.032192	0.362431	8.32911	0.0435138	0.965292	NA	-0.12859	8.32911	-0.0154386	0.987682	NA	0.148367	7.21327	0.0205686	0.98359	NA	-0.0888321	7.21327	-0.0123151	0.990174	NA	1.08022	7.21127	0.149796	0.880925	NA
LotjaGi1g1v0127300	50S ribosomal protein L6	5178.21	0.67489	0.143151	4.71454	2.42261e-06	4.91379e-05	-0.0786761	0.142774	-0.551054	0.581597	0.999987	0.101731	0.123982	0.820524	0.411917	0.99991	0.189885	0.124243	1.52834	0.126429	0.518933	0.132728	0.12448	1.06626	0.286304	0.555645
LotjaGi1g1v0127400	Receptor-like kinase	845.743	-0.173069	0.160047	-1.08136	0.279535	0.470726	-0.0612471	0.148198	-0.41328	0.679401	0.999987	0.00717472	0.128354	0.0558977	0.955423	0.99991	-0.152211	0.128546	-1.1841	0.236372	0.638257	-0.157864	0.128897	-1.22473	0.220678	0.486005
LotjaGi1g1v0127500	Kazal-type serine protease inhibitor	316.785	0.368565	0.250703	1.47013	0.141528	0.298437	0.0856954	0.251223	0.341113	0.733019	0.999987	0.312451	0.222461	1.40452	0.160164	0.99991	0.503414	0.221495	2.2728	0.0230383	0.271191	0.57475	0.222122	2.58754	0.00966636	0.0911619
LotjaGi1g1v0127600_LC	2-oxoacid-dependent dioxygenase	0.171523	3.06882	8.28158	0.37056	0.710965	NA	-0.12859	8.32911	-0.0154386	0.987682	NA	0.148374	7.21327	0.0205695	0.983589	NA	-0.0888255	7.21327	-0.0123142	0.990175	NA	-0.201272	7.20932	-0.0279183	0.977727	NA
LotjaGi1g1v0127700	DNA mismatch repair MUTS family protein	339.117	-0.0249506	0.213747	-0.11673	0.907074	0.954075	-0.0132917	0.200102	-0.0664245	0.94704	0.999987	-0.0527102	0.17401	-0.302915	0.761955	0.99991	-0.289127	0.175972	-1.64303	0.100377	0.481118	-0.110263	0.179635	-0.613817	0.539336	0.765202
LotjaGi1g1v0127800	transmembrane protein, putative (Protein of unknown function, DUF599)	117.258	1.39109	0.290427	4.7898	1.6695e-06	3.62568e-05	-0.35453	0.277943	-1.27555	0.202114	0.999987	0.0384076	0.253218	0.151678	0.879441	0.99991	-0.112558	0.255858	-0.439922	0.659993	0.900185	0.319488	0.266003	1.20107	0.229723	0.496798
LotjaGi1g1v0127900	Ribonuclease P/MRP protein subunit POP5, putative	145.626	1.16904	0.191578	6.10217	1.04637e-09	6.27824e-08	0.513081	0.179879	2.85237	0.00433943	0.209184	0.204775	0.160514	1.27574	0.202048	0.99991	0.0922709	0.165504	0.557514	0.577176	0.862626	0.513123	0.168236	3.05003	0.00228821	0.0446507
LotjaGi1g1v0128000	F-box SKIP31-like protein	1016.9	0.139401	0.154264	0.903648	0.366182	0.562451	0.265231	0.15041	1.76339	0.0778339	0.999987	0.12188	0.132198	0.921953	0.356553	0.99991	0.342715	0.133198	2.57298	0.0100828	0.187109	0.558842	0.133307	4.19215	2.76321e-05	0.00219656
LotjaGi1g1v0128100	Response to low sulfur 1 protein	174.155	1.82569	0.871067	2.09592	0.0360889	0.110489	0.109747	0.876154	0.12526	0.900318	0.999987	0.912783	0.795215	1.14784	0.251033	0.99991	2.09296	0.809643	2.58503	0.00973695	0.18342	1.37948	0.769914	1.79174	0.0731754	0.267711
LotjaGi1g1v0128200_LC	Retrovirus-related Pol polyprotein from transposon TNT 1-94	0.452399	0.362431	8.32911	0.0435138	0.965292	NA	0.0856039	8.17579	0.0104704	0.991646	NA	0.148382	7.21327	0.0205707	0.983588	NA	-0.0888174	7.21327	-0.0123131	0.990176	NA	-1.22331	7.19095	-0.170119	0.864917	NA
LotjaGi1g1v0128300	Autophagy-related protein 13	891.379	-0.145402	0.133314	-1.09067	0.275417	0.466441	-0.0637852	0.126375	-0.504729	0.613749	0.999987	-0.112963	0.111319	-1.01476	0.310219	0.99991	-0.139282	0.112145	-1.24198	0.214242	0.618503	0.0841171	0.112365	0.748604	0.454096	0.703666
LotjaGi1g1v0128400	Spindle assembly checkpoint component	9.40417	0.515877	0.508385	1.01474	0.310231	0.505396	0.438022	0.507323	0.863398	0.387919	0.999987	-0.501931	0.467577	-1.07347	0.283059	0.99991	-0.68065	0.513336	-1.32593	0.184861	0.586711	0.610395	0.623329	0.979251	0.327456	NA
LotjaGi1g1v0128500	Zinc finger with UFM1-specific peptidase domain protein	76.8146	0.280976	0.20831	1.34884	0.17739	0.349034	-0.199192	0.18219	-1.09332	0.274254	0.999987	-0.150978	0.169459	-0.890938	0.372962	0.99991	0.188442	0.186962	1.00792	0.313494	0.701779	-0.143856	0.203348	-0.707435	0.479296	0.72275
LotjaGi1g1v0128600	Vacuolar iron transporter-like protein	438.6	0.247086	0.281625	0.877357	0.380293	0.577049	-0.121819	0.259667	-0.469136	0.638973	0.999987	0.365945	0.227634	1.6076	0.107923	0.99991	0.00042827	0.228119	0.0018774	0.998502	0.999429	0.375631	0.232067	1.61864	0.105526	0.324431
LotjaGi1g1v0128700	Calcium-dependent lipid-binding (CaLB domain) family protein, putative	345.746	-0.549739	0.141613	-3.88198	0.000103609	0.00111846	-0.220641	0.137627	-1.60319	0.108894	0.999987	0.201	0.123451	1.62818	0.103487	0.99991	0.0452019	0.124878	0.361969	0.717375	0.92199	-0.0337298	0.125526	-0.268708	0.788155	0.911009
LotjaGi1g1v0128800_LC	Calcium-dependent lipid-binding (CaLB domain) family protein, putative	0.0128465	0.362431	8.32911	0.0435138	0.965292	NA	-1.09035	8.32911	-0.130909	0.895848	NA	0.148382	7.21327	0.0205707	0.983588	NA	-0.0888174	7.21327	-0.0123131	0.990176	NA	0.230724	7.2126	0.0319891	0.974481	NA
LotjaGi1g1v0128900	RING finger protein	742.194	-0.0203217	0.128102	-0.158637	0.873955	0.938765	-0.112506	0.120209	-0.935921	0.349314	0.999987	-0.0349032	0.106652	-0.327262	0.74347	0.99991	0.0953595	0.10801	0.882874	0.377305	0.749927	0.0444745	0.108843	0.408612	0.682824	0.855949
LotjaGi1g1v0129000	Hydroxyacylglutathione hydrolase	1879.5	-0.0416732	0.126083	-0.330523	0.741005	0.866594	-0.00362824	0.124636	-0.0291106	0.976776	0.999987	-0.0361696	0.108233	-0.334182	0.738242	0.99991	0.173087	0.108774	1.59126	0.111551	0.498558	0.0964904	0.108588	0.888593	0.374222	0.638343
LotjaGi1g1v0129100_LC	SAC3/GANP/Nin1/mts3/eIF-3 p25 family	224.058	0.542027	0.261429	2.07332	0.0381425	0.115137	-0.143019	0.252137	-0.567225	0.570561	0.999987	-0.103806	0.222212	-0.467149	0.640393	0.99991	-0.396065	0.224772	-1.76207	0.0780574	0.441472	-0.602315	0.23175	-2.59899	0.00934989	0.089688
LotjaGi1g1v0129200	Polyprotein	0	NA	NA	NA	NA	NA	NA	NA	NA	NA	NA	NA	NA	NA	NA	NA	NA	NA	NA	NA	NA	NA	NA	NA	NA	NA
LotjaGi1g1v0129300_LC	Pol polyprotein	0.534987	0.362442	2.69845	0.134315	0.893154	NA	-0.739753	2.25294	-0.32835	0.742647	NA	1.82181	2.25247	0.808807	0.418626	NA	0.86044	2.32229	0.370513	0.711	NA	-1.50122	2.21285	-0.67841	0.497512	NA
LotjaGi1g1v0129400_LC	low-molecular-weight cysteine-rich 16	0	NA	NA	NA	NA	NA	NA	NA	NA	NA	NA	NA	NA	NA	NA	NA	NA	NA	NA	NA	NA	NA	NA	NA	NA	NA
LotjaGi1g1v0129500	Ribosomal protein	12506.5	0.800967	0.149029	5.37458	7.67635e-08	2.62666e-06	-0.0246919	0.148916	-0.165811	0.868306	0.999987	0.0519716	0.129092	0.402594	0.687247	0.99991	0.186689	0.129191	1.44506	0.14844	0.547895	0.260673	0.129254	2.01676	0.0437207	0.203539
LotjaGi1g1v0129600	Receptor-like protein kinase	147.445	0.900436	0.355684	2.53156	0.0113555	0.046152	0.257684	0.342913	0.751456	0.452378	0.999987	0.033689	0.30438	0.110681	0.91187	0.99991	0.256688	0.3096	0.829097	0.40705	0.770112	-0.116193	0.31443	-0.369536	0.711728	0.871696
LotjaGi1g1v0129700	Receptor-like protein kinase	79.4925	0.713637	0.398761	1.78963	0.0735126	0.186602	-0.197035	0.367596	-0.536008	0.591953	0.999987	0.00885308	0.327976	0.0269931	0.978465	0.99991	0.152843	0.347027	0.440434	0.659623	0.900022	-0.067917	0.341722	-0.198749	0.842459	0.938048
LotjaGi1g1v0129800	Receptor-like protein kinase	196.252	0.377206	0.247895	1.52163	0.128101	0.278105	-0.127816	0.239164	-0.534428	0.593046	0.999987	0.0604466	0.207157	0.291791	0.770447	0.99991	0.0188684	0.21207	0.0889724	0.929104	0.98859	-0.126141	0.215732	-0.58471	0.558743	0.778826
LotjaGi1g1v0129900	Receptor-like protein kinase	1196.65	0.211142	0.23393	0.902585	0.366746	0.563029	0.0400089	0.230934	0.173249	0.862456	0.999987	0.223039	0.200928	1.11004	0.26698	0.99991	0.165133	0.201194	0.820763	0.411782	0.773789	0.0895139	0.201523	0.444188	0.656906	0.839524
LotjaGi1g1v0130000	Phosphate transporter	0	NA	NA	NA	NA	NA	NA	NA	NA	NA	NA	NA	NA	NA	NA	NA	NA	NA	NA	NA	NA	NA	NA	NA	NA	NA
LotjaGi1g1v0130100	Pentatricopeptide repeat-containing protein family	199.425	1.00239	0.196149	5.11037	3.21529e-07	8.94871e-06	-0.264442	0.181122	-1.46002	0.144284	0.999987	-0.0418336	0.163135	-0.256435	0.797615	0.99991	0.105984	0.16614	0.637918	0.523527	0.835736	0.0804198	0.166271	0.483667	0.628622	0.823355
LotjaGi1g1v0130200_LC	MLO-like protein	23.7497	0.512843	0.447203	1.14678	0.251473	0.440162	0.0740747	0.365339	0.202756	0.839326	0.999987	0.0631595	0.336482	0.187705	0.851108	0.99991	-0.267488	0.352244	-0.759383	0.447624	0.794397	-0.754689	0.371533	-2.03129	0.0422261	0.199945
LotjaGi1g1v0130300_LC	PHD finger protein family	456.941	-0.453543	0.208711	-2.17307	0.0297753	0.0958485	-0.0495105	0.196113	-0.252459	0.800686	0.999987	-0.179896	0.172497	-1.0429	0.296996	0.99991	-0.0944629	0.173338	-0.544963	0.585779	0.865762	-0.0626922	0.175054	-0.35813	0.720246	0.876402
LotjaGi1g1v0130400_LC	H(+)/Cl(-) exchange transporter 4	1.91761	2.66792	2.07445	1.28608	0.198413	0.375642	3.20195	2.1893	1.46255	0.143592	0.999987	-0.701287	1.69788	-0.413036	0.67958	NA	-0.295671	1.61345	-0.183254	0.854598	NA	-1.56791	1.78655	-0.877622	0.380149	NA
LotjaGi1g1v0130500	Receptor-like protein kinase	202.273	-0.376252	0.400517	-0.939416	0.347517	0.54448	0.0268188	0.354703	0.0756091	0.93973	0.999987	0.299599	0.306262	0.978246	0.327953	0.99991	0.330922	0.307559	1.07596	0.281944	0.677817	0.11997	0.308442	0.388955	0.697309	0.863529
LotjaGi1g1v0130600	Polynucleotidyl transferase, ribonuclease H-like superfamily protein	193.827	0.826582	0.207783	3.9781	6.94679e-05	0.000809152	0.0147302	0.201341	0.0731605	0.941678	0.999987	-0.155842	0.179527	-0.868072	0.385355	0.99991	0.158167	0.181137	0.873191	0.382559	0.754647	0.0995403	0.183492	0.542478	0.587489	0.79868
LotjaGi1g1v0130700_LC	DNA helicase ROCK-N-ROLLERS	167.346	-0.125352	0.288636	-0.43429	0.664078	0.815284	0.247903	0.265447	0.933909	0.350351	0.999987	0.159999	0.235319	0.679926	0.496551	0.99991	-0.0622786	0.236671	-0.263145	0.792439	0.947979	0.304567	0.242889	1.25393	0.209866	0.47201
LotjaGi1g1v0130800_LC	SNF2 domain protein/helicase domain protein	1863.86	-0.197444	0.157916	-1.25031	0.211187	0.391818	0.0937736	0.153	0.612898	0.539944	0.999987	-0.0938719	0.133055	-0.705513	0.480491	0.99991	-0.145823	0.133515	-1.09218	0.274754	0.671124	-0.102981	0.134183	-0.767466	0.442805	0.694039
LotjaGi1g1v0130900	Methyl esterase 17	350.547	-0.0629072	0.282092	-0.223002	0.823534	0.922186	0.0256167	0.278931	0.0918389	0.926826	0.999987	0.0168677	0.2436	0.0692434	0.944796	0.99991	0.239071	0.244446	0.978012	0.328068	0.713859	0.1224	0.24387	0.501909	0.615731	0.815947
LotjaGi1g1v0131000	Extra-large G-like protein, putative (DUF3133)	631.773	-0.386095	0.23196	-1.66449	0.096015	0.226186	-0.0340875	0.214565	-0.158868	0.873773	0.999987	-0.104974	0.18467	-0.568442	0.569735	0.99991	-0.140823	0.185141	-0.760624	0.446882	0.793811	-0.43885	0.186503	-2.35304	0.0186206	0.129365
LotjaGi1g1v0131100	ABC1 family kinase	1029.17	-0.475403	0.146524	-3.24454	0.00117639	0.00798354	-0.125468	0.138887	-0.903383	0.366323	0.999987	0.0046833	0.121091	0.0386758	0.969149	0.99991	-0.164857	0.1216	-1.35573	0.175184	0.578011	0.0481974	0.122227	0.394327	0.693339	0.86105
LotjaGi1g1v0131200	E3 ubiquitin-protein ligase SHPRH	1030.41	-0.0820637	0.170752	-0.480602	0.630799	0.790068	-0.00481784	0.161868	-0.0297641	0.976255	0.999987	-0.0179659	0.140939	-0.127473	0.898566	0.99991	-0.144242	0.141725	-1.01776	0.308793	0.697643	-0.113828	0.143055	-0.795697	0.426208	0.680011
LotjaGi1g1v0131300_LC	Zinc finger protein ZAT5	20.5572	0.485119	0.476003	1.01915	0.308131	0.503151	0.035117	0.406986	0.0862854	0.93124	0.999987	-0.624634	0.374775	-1.66669	0.0955761	0.99991	-0.294399	0.393311	-0.748513	0.454151	0.797827	0.789017	0.404405	1.95106	0.0510505	0.220108
LotjaGi1g1v0131400	UPF0176 protein	269.46	0.439301	0.128224	3.42605	0.000612429	0.00473074	-0.125775	0.11198	-1.1232	0.261354	0.999987	-0.0562524	0.102488	-0.548867	0.583097	0.99991	0.0241453	0.107309	0.225007	0.821974	0.958136	-0.187983	0.115453	-1.62822	0.103479	0.321473
LotjaGi1g1v0131500	Chalcone synthase	0.478488	0.362434	7.19251	0.0503905	0.959811	NA	1.05856	7.01511	0.150897	0.880057	NA	0.652725	6.22892	0.104789	0.916543	NA	0.416272	6.2289	0.066829	0.946718	NA	0.230883	6.22849	0.0370688	0.97043	NA
LotjaGi1g1v0131600_LC	Chalcone synthase	0.0109863	0.362431	8.32911	0.0435138	0.965292	NA	-1.09035	8.32911	-0.130909	0.895848	NA	0.148382	7.21327	0.0205707	0.983588	NA	-0.0888174	7.21327	-0.0123131	0.990176	NA	0.230724	7.2126	0.0319891	0.974481	NA
LotjaGi1g1v0131700	APO protein 2	406.402	-0.338361	0.173344	-1.95196	0.0509424	0.14217	-0.105529	0.16425	-0.642488	0.520556	0.999987	-0.0258916	0.146208	-0.177087	0.85944	0.99991	-0.354759	0.147386	-2.407	0.0160841	0.231556	-0.201016	0.150483	-1.33581	0.181612	0.436049
LotjaGi1g1v0131800	FBD-associated F-box protein	297.644	0.729542	0.203796	3.57976	0.000343911	0.00297449	0.163059	0.193234	0.843844	0.398757	0.999987	0.157442	0.172822	0.911007	0.362292	0.99991	0.307715	0.175391	1.75445	0.0793531	0.443923	0.435962	0.174237	2.50212	0.0123452	0.103559
LotjaGi1g1v0131900_LC	WRKY family transcription factor	0.461771	-0.461424	3.1582	-0.146104	0.88384	NA	-2.83556	3.07668	-0.921632	0.356721	NA	-1.21729	2.60241	-0.467756	0.639959	NA	1.62837	2.73744	0.594849	0.551944	NA	0.0804293	2.75706	0.0291722	0.976727	NA
LotjaGi1g1v0132000_LC	WRKY transcription factor 55	0.226659	0.362431	8.32911	0.0435138	0.965292	NA	-0.12859	8.32911	-0.0154386	0.987682	NA	0.629269	7.21327	0.0872378	0.930483	NA	1.32917	7.2034	0.184519	0.853606	NA	1.80714	7.20762	0.250726	0.802026	NA
LotjaGi1g1v0132100	Transmembrane protein 87A	194.291	-0.0267688	0.231518	-0.115623	0.907951	0.954494	-0.257033	0.216117	-1.18932	0.234312	0.999987	0.0721719	0.191706	0.376472	0.706566	0.99991	0.133623	0.195309	0.68416	0.493874	0.818479	0.257378	0.196082	1.31261	0.189316	0.446168
LotjaGi1g1v0132200	Glycerol-3-phosphate dehydrogenase [NAD(P)+]	37.1989	-0.365301	0.448445	-0.814595	0.415304	0.611334	-0.685443	0.368434	-1.86042	0.0628255	0.939107	0.38938	0.341652	1.1397	0.254411	0.99991	0.178223	0.343778	0.518426	0.604161	0.873155	0.325587	0.336828	0.966628	0.33373	0.601554
LotjaGi1g1v0132300	Sucrose transporter	2653.56	0.0507355	0.137698	0.368456	0.712533	0.848261	0.00803651	0.136398	0.0589194	0.953016	0.999987	-0.0551772	0.118916	-0.464003	0.642645	0.99991	0.134101	0.119036	1.12656	0.259929	0.65822	-0.00370332	0.119132	-0.0310858	0.975201	0.989816
LotjaGi1g1v0132400	Protein DETOXIFICATION	22.8859	-0.769215	0.586042	-1.31256	0.189331	0.364126	-0.141684	0.572103	-0.247655	0.804401	0.999987	-0.660342	0.505455	-1.30643	0.191406	0.99991	-0.455397	0.525405	-0.866753	0.386077	0.75686	-0.212881	0.546516	-0.389524	0.696889	0.863332
LotjaGi1g1v0132500	Glutamyl-tRNA reductase	3421.27	-0.684964	0.357802	-1.91437	0.0555733	0.151612	-0.298377	0.354519	-0.841639	0.39999	0.999987	-0.174713	0.305617	-0.571671	0.567545	0.99991	-0.430114	0.305689	-1.40703	0.159418	0.559063	-0.257397	0.306072	-0.840968	0.400366	0.659061
LotjaGi1g1v0132600_LC	Serine/threonine-protein phosphatase 6 regulatory subunit 3	67.3806	0.840448	0.368565	2.28032	0.0225885	0.0776216	-0.0758543	0.312792	-0.242507	0.808387	0.999987	-0.3443	0.285246	-1.20703	0.227422	0.99991	-0.137367	0.287175	-0.47834	0.632408	0.88815	0.0797728	0.300797	0.265205	0.790852	0.912037
LotjaGi1g1v0132700_LC	RNA-directed DNA polymerase (Reverse transcriptase)	3.40776	2.93149	1.25165	2.34209	0.0191759	0.0686564	0.125956	0.926047	0.136015	0.891809	0.999987	0.677584	0.944937	0.717068	0.473332	0.99991	-1.08837	0.962562	-1.1307	0.258183	0.657129	0.577916	1.2624	0.457791	0.647102	NA
LotjaGi1g1v0132800	Auxin-responsive protein	2629.71	0.565579	0.10392	5.44247	5.25469e-08	1.8961e-06	0.00269287	0.103594	0.0259944	0.979262	0.999987	0.0415647	0.090792	0.457801	0.647095	0.99991	0.105824	0.0914913	1.15666	0.247413	0.64911	0.268364	0.0923922	2.90462	0.00367699	0.0562333
LotjaGi1g1v0132900_LC	RNA-directed DNA polymerase (Reverse transcriptase)	0	NA	NA	NA	NA	NA	NA	NA	NA	NA	NA	NA	NA	NA	NA	NA	NA	NA	NA	NA	NA	NA	NA	NA	NA	NA
LotjaGi1g1v0133000_LC	HAT transposon superfamily	1.86092	1.70148	8.03569	0.21174	0.83231	0.926099	-0.261659	8.01035	-0.0326652	0.973942	0.999987	0.148382	7.08139	0.0209538	0.983282	NA	-0.0888172	7.08139	-0.0125423	0.989993	NA	0.231069	7.08076	0.0326333	0.973967	NA
LotjaGi1g1v0133100_LC	Sec14p-like phosphatidylinositol transfer family protein	2.49447	5.96413	3.14334	1.89739	0.0577771	0.156056	0.213657	2.91224	0.0733652	0.941516	0.999987	0.148394	2.89678	0.0512272	0.959144	NA	0.837788	2.88407	0.290488	0.771443	NA	0.230846	2.89674	0.0796917	0.936482	NA
LotjaGi1g1v0133200	Hydroxyproline-rich glycoprotein family protein	765.492	-0.27013	0.186821	-1.44593	0.148198	0.308546	-0.274282	0.185092	-1.48187	0.138376	0.999987	-0.13586	0.160585	-0.846031	0.397535	0.99991	-0.229975	0.160153	-1.43597	0.15101	0.550584	0.0205284	0.16107	0.12745	0.898584	0.959197
LotjaGi1g1v0133300_LC	Kinase family protein	9.57003	-0.496993	0.618864	-0.803074	0.421932	0.617742	0.265052	0.708677	0.37401	0.708397	0.999987	-0.600195	0.543799	-1.10371	0.26972	0.99991	-0.13071	0.564625	-0.231499	0.816927	0.956316	0.456157	0.635247	0.718079	0.472709	NA
LotjaGi1g1v0133400	Transcription factor bHLH	0.701341	0.362442	2.97867	0.121679	0.903153	0.951857	0.756005	2.75033	0.274878	0.78341	0.999987	1.1066	2.57949	0.428997	0.667925	NA	0.859234	2.53651	0.338747	0.7348	NA	-1.96413	2.30616	-0.851691	0.394386	NA
LotjaGi1g1v0133500	Phosphoglycerate mutase family protein	402.781	0.0115292	0.222661	0.051779	0.958705	0.979192	-0.18061	0.217497	-0.830402	0.406311	0.999987	0.118832	0.191431	0.620754	0.534761	0.99991	0.279256	0.192527	1.45048	0.146925	0.544803	0.112251	0.191664	0.585663	0.558102	0.778531
LotjaGi1g1v0133600_LC	basic helix-loop-helix (bHLH) DNA-binding superfamily protein	5.38281	1.24799	0.808064	1.54442	0.122487	0.268949	-0.285184	0.775801	-0.3676	0.713172	0.999987	-0.876978	1.20882	-0.725484	0.468155	0.99991	0.0903736	1.36671	0.066125	0.947278	0.99224	1.85587	1.54335	1.20249	0.229173	NA
LotjaGi1g1v0133700	L-ascorbate oxidase	97.1713	-0.434531	0.492546	-0.882215	0.377661	0.574767	-0.685004	0.577258	-1.18665	0.235365	0.999987	0.17683	0.440165	0.401735	0.687879	0.99991	0.0661823	0.447007	0.148057	0.882298	0.97611	0.419631	0.447176	0.938402	0.348038	0.614269
LotjaGi1g1v0133800_LC	Elongation factor P	0.969048	-4.43861	5.34727	-0.830069	0.4065	0.602533	1.23207	5.35202	0.230206	0.817932	0.999987	1.09758	4.73618	0.231743	0.816737	NA	-0.0888146	4.73618	-0.0187524	0.985039	NA	0.230861	4.73599	0.048746	0.961122	NA
LotjaGi1g1v0133900_LC	Octicosapeptide/Phox/Bem1p domain-containing protein	57.9663	-0.0710476	0.298112	-0.238325	0.811629	0.914012	0.255426	0.277035	0.921997	0.35653	0.999987	-0.150393	0.258817	-0.581076	0.56119	0.99991	0.0334868	0.267086	0.125378	0.900224	0.979916	0.241677	0.275657	0.876731	0.380633	0.643621
LotjaGi1g1v0134000_LC	TRAF-like superfamily protein	0.843844	-1.45147	2.06892	-0.701559	0.482954	0.672617	0.31333	1.42386	0.220058	0.825826	0.999987	-1.18154	1.76251	-0.670371	0.502622	NA	0.563058	1.66168	0.338849	0.734723	NA	0.466955	1.82282	0.256171	0.797819	NA
LotjaGi1g1v0134100	Octicosapeptide/Phox/Bem1p domain-containing protein	181.102	-0.371037	0.287665	-1.28982	0.197112	0.373987	0.182377	0.28579	0.638151	0.523376	0.999987	-0.0587456	0.25672	-0.228831	0.819	0.99991	0.544093	0.257383	2.11395	0.0345199	0.323405	-0.0258156	0.252838	-0.102103	0.918675	0.967507
LotjaGi1g1v0134200	Glycine-rich domain-containing protein 1	64.3295	0.212098	0.426493	0.497309	0.618972	0.781056	0.385463	0.321573	1.19868	0.230652	0.999987	-0.338091	0.282289	-1.19768	0.231042	0.99991	-0.0206575	0.290812	-0.0710337	0.943371	0.991018	-0.795306	0.29096	-2.73339	0.00626868	0.0730946
LotjaGi1g1v0134300	Non-specific serine/threonine protein kinase	213.375	-0.680053	0.210719	-3.2273	0.00124965	0.00835258	-0.0944701	0.207232	-0.455867	0.648486	0.999987	0.137805	0.181716	0.758356	0.448238	0.99991	0.00103585	0.187703	0.00551859	0.995597	0.998867	0.154959	0.190161	0.814884	0.415139	0.671428
LotjaGi1g1v0134400	Pentatricopeptide repeat-containing protein	77.7645	0.21596	0.620872	0.347833	0.727966	0.857995	0.540162	0.524361	1.03013	0.302947	0.999987	-0.26944	0.429253	-0.627696	0.530203	0.99991	-0.34296	0.431813	-0.794234	0.427059	0.782342	0.0969914	0.4472	0.216886	0.828297	0.930403
LotjaGi1g1v0134500	Serine hydroxymethyltransferase	5360.26	-0.615638	0.17194	-3.58054	0.000342886	0.0029696	-0.056501	0.170602	-0.331186	0.740504	0.999987	0.0916113	0.148369	0.617454	0.536935	0.99991	-0.00431024	0.14884	-0.0289589	0.976897	0.99699	-0.169886	0.149224	-1.13846	0.254929	0.524125
LotjaGi1g1v0134600	MADS-box transcription factor	623.204	-0.550205	0.237853	-2.31322	0.0207106	0.0727283	0.161555	0.234865	0.687862	0.49154	0.999987	-0.0365322	0.20602	-0.177324	0.859254	0.99991	-0.501562	0.206172	-2.43273	0.0149853	0.223973	-0.17479	0.208087	-0.839984	0.400917	0.659614
LotjaGi1g1v0134700_LC	Retrovirus-related Pol polyprotein from transposon TNT 1-94	234.056	-0.522219	0.22538	-2.31706	0.0205003	0.0721763	-0.0809114	0.202864	-0.398846	0.690007	0.999987	0.0937056	0.180476	0.519214	0.603611	0.99991	-0.054908	0.181283	-0.302885	0.761978	0.937374	0.126611	0.184344	0.686817	0.492198	0.731395
LotjaGi1g1v0134800	histone acetyltransferase of the CBP family 5	269.964	-0.634644	0.244964	-2.59077	0.00957628	0.0403904	0.0535196	0.236296	0.226494	0.820817	0.999987	-0.306066	0.211496	-1.44715	0.147856	0.99991	-0.309905	0.212896	-1.45566	0.145486	0.544221	0.0531513	0.216192	0.245853	0.805796	0.919652
LotjaGi1g1v0134900	Rhamnogalacturonate lyase	813.451	-0.871304	0.174192	-5.00198	5.67457e-07	1.46697e-05	-0.0891156	0.17027	-0.523379	0.600711	0.999987	-0.0699022	0.148672	-0.470176	0.638229	0.99991	0.0586433	0.149194	0.393067	0.69427	0.915243	0.11212	0.149758	0.748678	0.454052	0.703666
LotjaGi1g1v0135000_LC	LINE-1 reverse transcriptase-like protein	0.0187324	0.362431	8.32911	0.0435138	0.965292	NA	-0.12859	8.32911	-0.0154386	0.987682	NA	0.148382	7.21327	0.0205707	0.983588	NA	-0.0888174	7.21327	-0.0123131	0.990176	NA	0.230725	7.2126	0.0319892	0.974481	NA
LotjaGi1g1v0135100_LC	Kinase, putative	0.415806	-0.615917	3.24194	-0.189984	0.849322	NA	-2.04794	3.10522	-0.659515	0.509565	NA	0.1014	2.72609	0.0371961	0.970329	NA	1.48634	2.77636	0.535355	0.592404	NA	-0.301507	2.79569	-0.107847	0.914117	NA
LotjaGi1g1v0135200	Transcription initiation factor IIA subunit 2	1016.69	0.233346	0.12915	1.80679	0.070795	0.181544	0.0253065	0.126939	0.19936	0.841981	0.999987	-0.0508181	0.111067	-0.457545	0.64728	0.99991	0.0399888	0.11225	0.356248	0.721655	0.923547	0.0609793	0.112301	0.542997	0.587132	0.798509
LotjaGi1g1v0135300	E3 ubiquitin-protein ligase	6632.14	-0.428351	0.15133	-2.83058	0.00464634	0.0234866	-0.0467065	0.148985	-0.313497	0.753903	0.999987	-0.0558172	0.129235	-0.431904	0.665811	0.99991	-0.0378772	0.12935	-0.292826	0.769655	0.93985	-0.270747	0.129507	-2.09059	0.0365649	0.1853
LotjaGi1g1v0135400	HVA22-like protein	447.497	-0.30117	0.164752	-1.82802	0.0675468	0.175094	-0.115476	0.158077	-0.730504	0.465082	0.999987	-0.163472	0.138356	-1.18153	0.237393	0.99991	-0.161562	0.13975	-1.15608	0.247649	0.649359	-0.173869	0.139521	-1.24618	0.212697	0.476083
LotjaGi1g1v0135500	HVA22-like protein	260.035	-0.0191926	0.327113	-0.0586727	0.953213	0.976335	-0.283356	0.327685	-0.86472	0.387192	0.999987	-0.116299	0.288257	-0.403458	0.686611	0.99991	-0.0488556	0.28769	-0.16982	0.865151	0.970756	-0.0265398	0.290569	-0.0913373	0.927225	0.972174
LotjaGi1g1v0135600	Golgi-body localization protein domain isoform 1	1126.81	-0.571785	0.231328	-2.47175	0.0134454	0.0526312	0.12953	0.224993	0.575706	0.564814	0.999987	-0.0263709	0.195511	-0.134881	0.892706	0.99991	1.03542e-05	0.196154	5.27862e-05	0.999958	0.99996	-0.0972984	0.197122	-0.493595	0.621592	0.819511
LotjaGi1g1v0135700	carboxyl-terminal peptidase, putative (DUF239)	0	NA	NA	NA	NA	NA	NA	NA	NA	NA	NA	NA	NA	NA	NA	NA	NA	NA	NA	NA	NA	NA	NA	NA	NA	NA
LotjaGi1g1v0135800_LC	Retrovirus-related Pol polyprotein from transposon TNT 1-94	0	NA	NA	NA	NA	NA	NA	NA	NA	NA	NA	NA	NA	NA	NA	NA	NA	NA	NA	NA	NA	NA	NA	NA	NA	NA
LotjaGi1g1v0135900	Retrovirus-related Pol polyprotein from transposon TNT 1-94	0.0256929	0.362431	8.32911	0.0435138	0.965292	NA	-2.1368	8.30222	-0.257377	0.796888	NA	0.148382	7.21327	0.0205707	0.983588	NA	-0.0888174	7.21327	-0.0123131	0.990176	NA	0.230742	7.2126	0.0319916	0.974479	NA
LotjaGi1g1v0136000_LC	Non-specific serine/threonine protein kinase	5.45549	1.51734	1.30614	1.1617	0.245359	0.432808	0.369592	1.1547	0.320077	0.74891	0.999987	0.811514	1.51799	0.534599	0.592927	0.99991	3.26217	1.57032	2.07739	0.0377659	0.337267	-0.310841	1.29081	-0.240812	0.809701	NA
LotjaGi1g1v0136100_LC	Gag-pol polyprotein	0.479486	2.41785	3.99907	0.604602	0.545443	NA	0.874492	4.05633	0.215587	0.82931	NA	2.56816	3.46499	0.741173	0.458588	NA	2.51926	3.46323	0.727431	0.466962	NA	0.230831	3.51281	0.0657112	0.947608	NA
LotjaGi1g1v0136200_LC	Protein FAR1-RELATED SEQUENCE 5	55.4544	0.141087	0.337105	0.418527	0.675562	0.823234	-0.369931	0.273058	-1.35477	0.175491	0.999987	0.136841	0.251934	0.543162	0.587019	0.99991	-0.261204	0.251519	-1.03851	0.299035	0.688995	0.00138068	0.259055	0.00532968	0.995748	0.998389
LotjaGi1g1v0136300	GATA transcription factor	280.149	-0.0560272	0.156156	-0.358789	0.719753	0.852952	-0.0694192	0.147521	-0.470571	0.637947	0.999987	-0.0569338	0.133622	-0.42608	0.67005	0.99991	0.0116667	0.134624	0.0866615	0.930941	0.988638	-0.0320265	0.135666	-0.236069	0.813379	0.923554
LotjaGi1g1v0136400_LC	Galactose oxidase/kelch repeat superfamily protein	3.73186	0.362443	1.75717	0.206266	0.836583	0.927228	0.418627	0.691875	0.605061	0.545138	0.999987	0.195671	0.66867	0.292628	0.769807	0.99991	-0.323503	0.697754	-0.463634	0.64291	0.892515	0.256521	0.742203	0.345621	0.729627	NA
LotjaGi1g1v0136500	Protein kinase family protein	1055.45	-0.474089	0.153208	-3.0944	0.00197208	0.0119661	-0.196747	0.143514	-1.37093	0.170397	0.999987	-0.0129714	0.126091	-0.102874	0.918063	0.99991	-0.178876	0.127047	-1.40796	0.159144	0.558805	-0.258369	0.128119	-2.01664	0.0437331	0.203539
LotjaGi1g1v0136600	Hydroxyproline-rich glycoprotein family protein, putative	240.392	0.299264	0.160374	1.86604	0.0620358	0.164882	0.00233926	0.152835	0.0153058	0.987788	0.999987	0.144666	0.141592	1.02171	0.306917	0.99991	0.0145925	0.143817	0.101466	0.919181	0.98583	-0.224784	0.14617	-1.53783	0.12409	0.355873
LotjaGi1g1v0136700	Protein VERNALIZATION INSENSITIVE 3	234.681	0.488348	0.204322	2.39009	0.0168443	0.0623059	0.0465126	0.195602	0.237792	0.812043	0.999987	-0.0513498	0.172976	-0.296862	0.766572	0.99991	-0.175364	0.176738	-0.992228	0.321087	0.709175	0.354242	0.185508	1.90958	0.0561873	0.232535
LotjaGi1g1v0136800_LC	Zinc finger family protein	0	NA	NA	NA	NA	NA	NA	NA	NA	NA	NA	NA	NA	NA	NA	NA	NA	NA	NA	NA	NA	NA	NA	NA	NA	NA
LotjaGi1g1v0136900	Kinase interacting (KIP1-like) family protein	1.70341	1.32986	1.75829	0.756338	0.449446	0.642666	-1.12042	1.38524	-0.808828	0.418614	0.999987	4.02516	1.61672	2.48971	0.0127846	NA	-0.568955	1.20976	-0.470306	0.638137	NA	-1.01591	1.52887	-0.664488	0.506378	NA
LotjaGi1g1v0137000	Oxygen-dependent choline dehydrogenase	892.884	-0.167094	0.208972	-0.799597	0.423944	0.619598	-0.233875	0.205711	-1.13691	0.255577	0.999987	-0.207351	0.17804	-1.16463	0.244167	0.99991	0.0171844	0.17779	0.0966558	0.923	0.986715	-0.105259	0.177908	-0.591649	0.554085	0.775949
LotjaGi1g1v0137100	Kinesin-like protein	999.103	-0.178194	0.275483	-0.646844	0.517733	0.701538	-0.0686348	0.273783	-0.250691	0.802053	0.999987	0.0670889	0.237982	0.281907	0.778015	0.99991	-0.109192	0.23884	-0.457178	0.647543	0.894373	-0.381312	0.24066	-1.58444	0.113094	0.337756
LotjaGi1g1v0137200	Sentrin-specific protease	1070.23	0.103143	0.12162	0.848075	0.396396	0.592733	-0.0324735	0.114527	-0.283545	0.776759	0.999987	-0.0175558	0.100259	-0.175104	0.860998	0.99991	0.00161801	0.101109	0.0160027	0.987232	0.99699	0.00826586	0.101907	0.0811116	0.935353	0.975099
LotjaGi1g1v0137300	hAT transposon superfamily	0.0202973	0.362431	8.32911	0.0435138	0.965292	NA	1.67428	8.31076	0.201459	0.84034	NA	0.148382	7.21327	0.0205707	0.983588	NA	-0.0888174	7.21327	-0.0123131	0.990176	NA	0.230739	7.2126	0.0319911	0.974479	NA
LotjaGi1g1v0137400	MADS-box transcription factor	83.5601	-2.87805	0.588574	-4.88986	1.00905e-06	2.39941e-05	-0.11074	0.562438	-0.196893	0.843911	0.999987	-0.677081	0.537903	-1.25874	0.208124	0.99991	0.669935	0.531948	1.2594	0.207886	0.610694	-0.117918	0.521646	-0.226049	0.821163	0.927479
LotjaGi1g1v0137500	Eukaryotic translation initiation factor 3 subunit G	2046.87	0.581414	0.128516	4.52406	6.06649e-06	0.000106982	0.0517923	0.128272	0.403768	0.686383	0.999987	0.0548316	0.111928	0.489883	0.624217	0.99991	0.282169	0.112588	2.5062	0.0122036	0.205891	0.0959507	0.113196	0.847654	0.396631	0.655965
LotjaGi1g1v0137600	Redox-regulatory protein FAM213A-like protein	255.037	1.42241	0.317049	4.4864	7.24357e-06	0.000124175	1.78983	0.310127	5.7713	7.86623e-09	2.15903e-06	0.637057	0.269941	2.35999	0.0182755	0.782313	0.976585	0.272569	3.58289	0.000339813	0.0224156	0.996579	0.277024	3.59745	0.000321352	0.0131742
LotjaGi1g1v0137700	Basic helix-loop-helix transcription factor	11.8432	-0.120582	0.608642	-0.198116	0.842954	0.929093	-0.257618	0.525534	-0.490202	0.623991	0.999987	0.999122	0.555318	1.79919	0.0719891	0.99991	0.190275	0.534721	0.35584	0.72196	0.923684	0.655716	0.587744	1.11565	0.264573	0.534876
LotjaGi1g1v0137800	Carbonic anhydrase	364.115	-1.06415	0.58038	-1.83354	0.0667222	0.173514	-0.123399	0.566851	-0.217693	0.827668	0.999987	-0.382874	0.490523	-0.780543	0.435071	0.99991	-1.09437	0.491357	-2.22725	0.0259308	0.285985	-0.0563557	0.493325	-0.114236	0.90905	0.963404
LotjaGi1g1v0137900	AP-4 complex subunit mu	763.121	-0.311606	0.109529	-2.84496	0.00444176	0.0226836	-0.112303	0.101698	-1.10427	0.269475	0.999987	0.0504309	0.0913775	0.551896	0.58102	0.99991	0.00198283	0.0929397	0.0213346	0.982979	0.99699	0.0289063	0.0936	0.308828	0.757452	0.895419
LotjaGi1g1v0138000	AT hook motif DNA-binding family protein	59.0787	-0.18493	0.300057	-0.616316	0.537686	0.718779	0.0411349	0.286617	0.143519	0.885881	0.999987	0.0811072	0.239502	0.338649	0.734874	0.99991	-0.0717278	0.235649	-0.304383	0.760836	0.937173	-0.344233	0.241919	-1.42292	0.154758	0.400604
LotjaGi1g1v0138100	Ubiquitin carboxyl-terminal hydrolase family protein	458.72	-0.415584	0.140026	-2.96789	0.00299848	0.0165903	0.0315019	0.125386	0.25124	0.801629	0.999987	-0.0329769	0.112055	-0.294291	0.768536	0.99991	-0.175561	0.113431	-1.54774	0.121685	0.513007	-0.18751	0.11612	-1.61479	0.106355	0.325998
LotjaGi1g1v0138200	Universal stress protein	1441.79	0.111711	0.138646	0.805731	0.420398	0.616161	-0.0800758	0.13697	-0.584621	0.558802	0.999987	-0.00949159	0.120003	-0.0790949	0.936957	0.99991	0.0533963	0.120402	0.443482	0.657417	0.898654	-0.000724099	0.120756	-0.00599637	0.995216	0.998082
LotjaGi1g1v0138300_LC	Polynucleotidyl transferase, ribonuclease H-like superfamily protein	2.39364	0.120763	1.09515	0.110271	0.912194	0.956614	-0.0849571	1.10808	-0.0766707	0.938886	0.999987	0.18027	1.14721	0.157138	0.875136	NA	2.62575	1.4906	1.76154	0.0781471	NA	0.474105	1.3359	0.354896	0.722667	NA
LotjaGi1g1v0138400	RING finger protein	793.374	0.00422752	0.223889	0.0188822	0.984935	0.991159	-0.0461731	0.221217	-0.208723	0.834664	0.999987	-0.197938	0.192624	-1.02759	0.304144	0.99991	0.0705012	0.192829	0.365615	0.714652	0.921462	0.041753	0.192875	0.216477	0.828616	0.930618
LotjaGi1g1v0138500	Pesticidal crystal cry8Ba	1085.86	-0.114576	0.197865	-0.579061	0.562548	0.737524	-0.172209	0.195375	-0.881426	0.378087	0.999987	0.0744587	0.170345	0.437104	0.662036	0.99991	0.0364449	0.171187	0.212896	0.831408	0.961107	-0.111758	0.172286	-0.648678	0.516547	0.749251
LotjaGi1g1v0138600_LC	Transcription factor protein	2.67552	-1.0315	1.18971	-0.867022	0.38593	0.58262	-0.439675	1.25177	-0.351243	0.725406	0.999987	0.487455	1.54502	0.3155	0.752382	0.99991	-0.809343	1.29202	-0.626417	0.531042	0.838627	-0.11755	1.28705	-0.091333	0.927228	NA
LotjaGi1g1v0138700_LC	Transcription factor protein	0	NA	NA	NA	NA	NA	NA	NA	NA	NA	NA	NA	NA	NA	NA	NA	NA	NA	NA	NA	NA	NA	NA	NA	NA	NA
LotjaGi1g1v0138800	Glucose-6-phosphate isomerase	1407.91	-0.413055	0.137418	-3.00584	0.0026485	0.0150942	-0.0359089	0.134967	-0.266058	0.790195	0.999987	0.0535213	0.117298	0.456285	0.648185	0.99991	-0.091626	0.118159	-0.775447	0.438075	0.789239	-0.137472	0.119485	-1.15053	0.249924	0.518659
LotjaGi1g1v0138900_LC	Chaperone protein dnaJ	211.466	-0.23703	0.208142	-1.13879	0.254792	0.444104	-0.0181098	0.193228	-0.0937222	0.92533	0.999987	0.0411017	0.167222	0.245791	0.805844	0.99991	-0.159753	0.169052	-0.944995	0.344661	0.726539	-0.112433	0.177642	-0.63292	0.526786	0.756448
[truncated: 28,619 more rows]
