# Supplementary material for: Distinct signaling routes mediate intercellular and intracellular rhizobial infection in Lotus japonicus
Source: Plant Physiol. 2020 Dec 4;185(3):1131–47. doi: 10.1093/plphys/kiaa049 (PMC8133683; doi:10.1093/plphys/kiaa049)
Supplement: kiaa049_Supplementary_Data [file kiaa049_supplementary_data.zip › pp.01566.2020-s04.xlsx]

## Sheet: Sheet1
Mutant	Gene ID MG20	Gene ID GIFU	LORE1 ID	Reference
cbs	Lj6g3v1537040	LotjaGi2g1v0126500	30034737	This work
cerberus	Lj5g3v1697430	LotjaGi5g1v0256800		Yano et al. 2009
cyclops-2	Lj2g3v1549600	LotjaGi2g1v0343300		Yano et al. 2008
cyp735a	Lj1g3v3317470	LotjaGi1g1v0550400		Reid et al. 2017
ein2DM	Lj1g3v4590690	LotjaGi1g1v0690600		Reid et al. 2018
	Lj5g3v0659810	LotjaGi5g1v0079800
epr3	Lj2g3v1415410	LotjaGi2g1v0324000		Kawaharada et al. 2015
ern1	Lj1g3v3975310	LotjaGi1g1v0643700		Cerri et al. 2017
ipt4	Lj0g3v0154359	LotjaGi6g1v0298900		Reid et al. 2017
lhk1-1	Lj4g3v3113830	LotjaGi4g1v0459800		Murray et al. 2007
nfr5	Lj2g3v1828350	LotjaGi2g1v0394950		Madsen et al. 2003
nin-2	Lj2g3v3373110	LotjaGi1g1v0001500		Schauser et al. 1999
npl-1	Lj4g3v1389340	LotjaGi4g1v0225600		Xie et al. 2012
nsp1	Lj3g3v2579340	LotjaGi3g1v0414350		Heckmann et al. 2006
nsp2	Lj1g3v0785930	LotjaGi1g1v0257100		Heckmann et al. 2006
rbohE-1	Lj5g3v1497840		30014558	This work
rbohG-1	Lj6g3v1549190		30013609	This work
rinrk1	Lj4g3v1535150	LotjaGi4g1v0238900		Li et al. 2019
rpg	Lj5g3v1699100	LotjaGi5g1v0253300	30090568	This work
rpg-L-4	Lj5g3v0681160	LotjaGi5g1v0086600	30163956	This work
scar-N	Lj3g3v1393790	LotjaGi3g1v0202300		Qiu et al. 2015
symrk-3	Lj2g3v1467920	LotjaGi2g1v0330500		Madsen et al. 2010
vpy1-1	Lj0g3v0049599	LotjaGi2g1v0091200	30134930	This work
vpy2-1	Lj1g3v3975850	LotjaGi1g1v0646300	30157254	This work
